# Supplementary material for: Chlorido{[2-(dicyclo­hexyl­phosphano­yl)eth­yl]bis­[2-(dicyclo­hexyl­phosphan­yl)eth­yl]phosphane}platinum(II) chloride dichloro­methane hemisolvate tetra­hydrate
Source: Acta Crystallogr Sect E Struct Rep Online. 2008 Dec 13;65(Pt 1):m57–8. doi: 10.1107/S1600536808041615 (PMC2967900; doi:10.1107/S1600536808041615)
Supplement: Supplementary file 2 [file e-65-00m57-Isup2.hkl]

# 
# h,k,l, Fc-squared, Fo-squared, sigma(Fo-squared) and status flag 
# 
data_I
_shelx_title ' 26ek in C2/c' 
_shelx_refln_list_code          4 
_shelx_F_calc_maximum     1002.27 
_exptl_crystal_F_000      4568.00 
_reflns_d_resolution_high  0.7535 
 
loop_ 
 _symmetry_equiv_pos_as_xyz 
 'x, y, z' 
 '-x, y, -z+1/2' 
 'x+1/2, y+1/2, z' 
 '-x+1/2, y+1/2, -z+1/2' 
 '-x, -y, -z' 
 'x, -y, z-1/2' 
 '-x+1/2, -y+1/2, -z' 
 'x+1/2, -y+1/2, z-1/2' 
 
_cell_length_a    20.3023 
_cell_length_b    28.0775 
_cell_length_c    17.9581 
_cell_angle_alpha  90.000 
_cell_angle_beta  101.292 
_cell_angle_gamma  90.000 
 
_shelx_F_squared_multiplier     1.000 
 
loop_ 
 _refln_index_h 
 _refln_index_k 
 _refln_index_l 
 _refln_F_squared_calc 
 _refln_F_squared_meas 
 _refln_F_squared_sigma 
 _refln_observed_status 
   4   0   0    11001.81    12574.00   1214.55 o 
   6   0   0     5297.78     6064.96   1307.14 o 
   8   0   0   176608.02   179764.81   5012.83 o 
  10   0   0   295766.63   275958.25   9757.29 o 
  12   0   0   165363.98   156951.84  11683.08 o 
  14   0   0    57662.34    52628.55   5135.42 o 
  16   0   0     3947.74     3554.96   2177.52 o 
  18   0   0    92641.41    85127.10   5670.45 o 
  20   0   0    55371.87    56456.20   5794.40 o 
  22   0   0    20622.18    21699.68   4313.98 o 
  24   0   0     3185.61     1835.28   2965.09 o 
   3   1   0   213252.30   216620.91   2655.37 o 
   5   1   0   165052.38   160209.80   2661.66 o 
   7   1   0    60799.32    59272.71   1984.00 o 
   9   1   0    12131.66    10094.74   1301.57 o 
  11   1   0     6226.53     5507.29   1260.54 o 
  13   1   0    19348.11    16865.66   1950.86 o 
  15   1   0    47865.74    42593.59   2907.59 o 
  17   1   0    47488.79    45757.95   3365.48 o 
  19   1   0      778.75      794.30   1493.29 o 
  21   1   0       87.26     1499.97   1717.70 o 
  23   1   0     8104.49     8181.55   2413.88 o 
  25   1   0     3302.85     1704.52   2390.64 o 
   2   2   0     7125.51     9600.94    490.97 o 
   4   2   0     5724.86     5651.41    725.36 o 
   6   2   0     1536.62     2136.66    763.05 o 
   8   2   0      702.90      682.94    742.12 o 
  10   2   0      357.40      140.53    830.46 o 
  12   2   0     3402.77     3992.19   1241.35 o 
  14   2   0     1281.49     1201.52   1277.83 o 
  16   2   0     7330.57     7056.51   1777.56 o 
  18   2   0      800.80      -97.85   1398.55 o 
  20   2   0     1613.93     1830.89   1719.96 o 
  22   2   0     4675.99     4723.07   2111.57 o 
  24   2   0     1351.64     1561.31   2343.50 o 
  26   2   0     1733.88       85.59   4022.74 o 
   1   3   0    31226.83    28576.59   1834.55 o 
   3   3   0   444579.94   467012.59   3619.11 o 
   5   3   0   377609.41   394509.28   4302.25 o 
   7   3   0    54926.75    50436.97   1912.17 o 
   9   3   0     9253.86     9287.41   1289.99 o 
  11   3   0    30751.27    28685.60   2094.13 o 
  13   3   0   146621.92   144462.06   4182.35 o 
  15   3   0   173397.89   150908.38   6484.56 o 
  17   3   0    53592.79    50438.71   3309.18 o 
  19   3   0    33982.67    32748.82   3207.81 o 
  21   3   0      107.34       91.75   1693.72 o 
  23   3   0     5432.22     5608.84   1833.26 o 
  25   3   0    21786.47    24771.42   3455.95 o 
   0   4   0   503871.97   574846.00   6868.62 o 
   2   4   0   456463.69   500309.28   5399.16 o 
   4   4   0      679.98      984.83    619.29 o 
   6   4   0    15733.18    16503.75   1250.25 o 
   8   4   0   196147.33   190850.95   4371.57 o 
  10   4   0   148068.61   142246.05   4451.96 o 
  12   4   0   146385.44   136139.83   4855.08 o 
  14   4   0    12489.69    11460.76   1875.19 o 
  16   4   0    16654.24    16788.62   2347.01 o 
  18   4   0    55313.80    53486.52   3616.81 o 
  20   4   0    60276.43    60883.84   4020.52 o 
  22   4   0    23629.31    25542.79   3160.11 o 
  24   4   0     7532.43     7508.70   2289.86 o 
  26   4   0       12.05      877.30   4514.89 o 
   1   5   0    25779.48    26085.92    921.81 o 
   3   5   0    45054.15    44470.32   1386.13 o 
   5   5   0    14008.19    13820.05   1087.37 o 
   7   5   0    21307.60    20876.94   1395.32 o 
   9   5   0    20081.67    19305.35   1669.82 o 
  11   5   0     4492.30     4272.23   1213.51 o 
  13   5   0     1759.52     1174.27   1220.73 o 
  15   5   0     5230.29     4698.59   1588.20 o 
  17   5   0    20452.57    20889.76   2596.31 o 
  19   5   0      245.60      464.41   1245.94 o 
  21   5   0     4152.21     3208.26   1779.83 o 
  23   5   0      104.11      -79.95   1713.23 o 
  25   5   0      731.36      371.33   1837.93 o 
   0   6   0    30887.93    35891.58   1708.87 o 
   2   6   0   312757.63   340614.97   3483.80 o 
   4   6   0    67502.15    68072.15   1875.28 o 
   6   6   0    31489.09    33991.26   1592.10 o 
   8   6   0   127256.87   126771.35   3086.81 o 
  10   6   0    73748.22    66991.80   2525.15 o 
  12   6   0    42560.57    40104.07   2273.80 o 
  14   6   0     7049.05     6333.14   1377.59 o 
  16   6   0     6830.83     4757.94   1556.63 o 
  18   6   0      305.48      209.70   1339.81 o 
  20   6   0    15888.19    17032.19   2525.09 o 
  22   6   0    31820.41    29521.10   3328.89 o 
  24   6   0     5141.99     4990.97   2170.99 o 
   1   7   0    26359.30    30191.01   1795.24 o 
   3   7   0   405945.03   441248.97   7751.72 o 
   5   7   0   786910.88   834305.19   6605.95 o 
   7   7   0   356762.91   367253.56   4920.96 o 
   9   7   0    39666.83    38491.70   1946.70 o 
  11   7   0    11663.07    10908.17   1509.93 o 
  13   7   0    93201.45    93616.02   3465.70 o 
  15   7   0   118351.95   113941.61   4110.07 o 
  17   7   0    59548.07    61169.07   3383.58 o 
  19   7   0    11519.29    11788.62   2208.74 o 
  21   7   0     2647.54     2470.24   1734.10 o 
  23   7   0    17547.51    19710.89   3011.30 o 
  25   7   0    38676.92    40441.43   8965.59 o 
   0   8   0    15977.11    17317.58   1547.66 o 
   2   8   0   119411.83   122728.46   2352.84 o 
   4   8   0    98665.09   109245.73   2435.66 o 
   6   8   0    10844.46    12107.44   1204.64 o 
   8   8   0    81399.84    77387.52   2570.10 o 
  10   8   0   109789.44   104923.27   3216.30 o 
  12   8   0    34969.57    36697.52   2376.31 o 
  14   8   0     1237.78      431.40   1141.57 o 
  16   8   0    16035.07    15362.50   2232.69 o 
  18   8   0    14906.21    14340.44   2262.46 o 
  20   8   0    34884.79    34812.66   3352.66 o 
  22   8   0    18636.06    18710.52   2865.40 o 
  24   8   0     5316.24     4362.58   2519.19 o 
   1   9   0    33965.38    33263.27   1638.03 o 
   3   9   0     2130.96     2111.11    683.95 o 
   5   9   0    23665.46    25208.88   1474.24 o 
   7   9   0    31195.67    32254.27   1780.16 o 
   9   9   0      830.28     1450.03    895.40 o 
  11   9   0      461.43      659.13    895.50 o 
  13   9   0      116.20      241.27   1073.67 o 
  15   9   0     1598.60     1547.80   1258.29 o 
  17   9   0     1764.25     1707.11   1373.48 o 
  19   9   0     6622.25     6681.58   1876.18 o 
  21   9   0     2036.42     1404.15   1745.07 o 
  23   9   0     3190.37     3751.47   2044.45 o 
  25   9   0      239.45    -3937.15   3937.15 o 
   0  10   0   315742.78   336747.84  10506.21 o 
   2  10   0    92862.00   100143.13   2713.67 o 
   4  10   0    67273.98    68894.27   2149.39 o 
   6  10   0    41841.36    41284.00   1904.90 o 
   8  10   0   115257.44   112245.51   3195.83 o 
  10  10   0   218850.34   224855.69   4753.10 o 
  12  10   0    87563.42    89800.09   3418.01 o 
  14  10   0    25745.10    24396.32   2444.24 o 
  16  10   0        7.10      689.94   1304.65 o 
  18  10   0    40679.96    41563.55   3389.99 o 
  20  10   0    37416.79    40297.48   3613.36 o 
  22  10   0    37162.13    40738.92   3837.91 o 
  24  10   0     3815.35     2892.85   2302.33 o 
   1  11   0    80718.58    79899.11   2554.05 o 
   3  11   0    46918.85    51775.65   1888.82 o 
   5  11   0   381858.06   406742.75   5284.28 o 
   7  11   0   168944.84   173196.22   3783.80 o 
   9  11   0     7602.58     9096.30   1397.19 o 
  11  11   0    56790.89    55719.99   2739.15 o 
  13  11   0   119658.34   118059.07   4561.68 o 
  15  11   0    79042.87    76142.14   3620.53 o 
  17  11   0    91517.95    92243.17   4131.14 o 
  19  11   0    14136.80    11792.91   2275.02 o 
  21  11   0      349.63      -31.04   1610.08 o 
  23  11   0    23360.39    24099.01   3888.01 o 
  25  11   0    15916.25    18680.09   6954.21 o 
   0  12   0   178359.28   183726.44   4888.42 o 
   2  12   0   127140.30   135039.45   3787.80 o 
   4  12   0   212930.30   222682.97   3949.89 o 
   6  12   0      803.40     1056.30    810.79 o 
   8  12   0    27070.62    27458.69   1992.22 o 
  10  12   0    53844.96    53459.59   2601.16 o 
  12  12   0     7233.62     7572.13   1615.97 o 
  14  12   0     4731.07     5759.78   1671.24 o 
  16  12   0       93.67     -317.80   1293.89 o 
  18  12   0      529.79      189.99   1452.85 o 
  20  12   0      631.29     1257.75   1617.40 o 
  22  12   0    17795.07    21210.50   3547.20 o 
  24  12   0     1154.50     -213.98   4108.34 o 
   1  13   0      406.93     -194.65    618.76 o 
   3  13   0    84502.83    87594.75   2978.57 o 
   5  13   0    95461.70   101408.78   2936.20 o 
   7  13   0    16412.76    17128.14   1676.73 o 
   9  13   0    11946.87    12546.79   1656.68 o 
  11  13   0       22.45     -248.58   1069.23 o 
  13  13   0      865.00      707.89   1274.40 o 
  15  13   0    57442.94    57550.73   3324.11 o 
  17  13   0    29096.12    29112.04   2971.23 o 
  19  13   0     3292.15     3829.22   1786.93 o 
  21  13   0     7111.33     4810.33   2279.70 o 
  23  13   0     1555.28      857.24   2221.19 o 
   0  14   0   277580.03   309311.47   6827.60 o 
   2  14   0   220772.38   225929.72   4720.29 o 
   4  14   0     5944.30     6543.67   1130.41 o 
   6  14   0     1140.48     1276.18    829.83 o 
   8  14   0    34319.43    33337.43   2248.09 o 
  10  14   0    88194.66    89661.84   3439.24 o 
  12  14   0    34793.11    32285.52   2761.10 o 
  14  14   0     2947.16     2779.25   1478.04 o 
  16  14   0     8957.93     8208.27   2001.21 o 
  18  14   0    46974.89    49128.06   3767.71 o 
  20  14   0    77517.40    81677.13   5286.70 o 
  22  14   0    15414.76    15231.52   3283.63 o 
  24  14   0     2837.01     3765.97   4793.06 o 
   1  15   0    44933.90    48788.34   2154.68 o 
   3  15   0   218170.11   222333.84   4878.91 o 
   5  15   0   119844.48   124652.90   3379.67 o 
   7  15   0    75376.71    73955.80   2900.94 o 
   9  15   0      945.34     1234.45   1087.39 o 
  11  15   0    27077.97    28290.94   2500.78 o 
  13  15   0    62490.01    61381.94   3318.32 o 
  15  15   0    57344.59    57070.78   3302.02 o 
  17  15   0    51848.71    50986.91   3621.56 o 
  19  15   0     4480.28     6150.27   2000.08 o 
  21  15   0     2092.83     2652.59   2193.17 o 
  23  15   0     1466.70      784.46   2299.83 o 
   0  16   0    13359.55    14403.88   2144.51 o 
   2  16   0      389.66      397.22    827.49 o 
   4  16   0     8224.84     8119.40   1481.76 o 
   6  16   0     1241.20     1214.90    925.52 o 
   8  16   0      151.29      312.71    972.68 o 
  10  16   0     6606.67     4840.21   1493.06 o 
  12  16   0       27.41     -120.40   1315.87 o 
  14  16   0      571.33      279.59   1295.03 o 
  16  16   0        4.17      113.29   1403.78 o 
  18  16   0      133.20      897.57   1625.02 o 
  20  16   0      289.85      397.57   1989.64 o 
  22  16   0      105.91    -1869.59   1937.52 o 
   1  17   0    14248.59    13776.54   1553.56 o 
   3  17   0   157261.83   162541.34   4502.44 o 
   5  17   0   125754.39   127302.74   4192.63 o 
   7  17   0    41605.57    40548.74   2416.71 o 
   9  17   0     2862.24     2710.38   1322.94 o 
  11  17   0     5687.79     6255.88   1704.36 o 
  13  17   0    18798.10    19913.13   2470.40 o 
  15  17   0    61470.32    66117.22   3661.29 o 
  17  17   0    46785.20    55021.57   3844.87 o 
  19  17   0     9157.99     8789.63   2639.82 o 
  21  17   0      375.72       12.29   2017.09 o 
   0  18   0   263917.56   270350.88   7317.63 o 
   2  18   0   261986.25   266667.63   5237.97 o 
   4  18   0     1342.73      775.33   1051.76 o 
   6  18   0    35989.48    33422.25   2279.27 o 
   8  18   0   122225.41   121540.13   4008.03 o 
  10  18   0   107300.32   110917.05   4085.73 o 
  12  18   0    96508.66    97538.94   4052.66 o 
  14  18   0    13145.14    14609.68   2288.32 o 
  16  18   0     7676.69     8637.49   2065.47 o 
  18  18   0    33800.92    43733.23   4495.33 o 
  20  18   0    40284.13    47294.12   4969.67 o 
  22  18   0    16420.86    18051.15   4390.70 o 
   1  19   0    26269.34    29245.63   2176.08 o 
   3  19   0    86732.55    80402.28   3509.67 o 
   5  19   0    44490.64    42489.69   2795.97 o 
   7  19   0    17230.87    22174.59   2214.50 o 
   9  19   0    11413.15    12498.05   1987.25 o 
  11  19   0      631.76     -279.49   1316.61 o 
  13  19   0     9671.02    11255.96   2062.13 o 
  15  19   0    28832.57    29705.63   3092.78 o 
  17  19   0     5138.06     6253.21   2383.51 o 
  19  19   0      276.93      405.97   2090.86 o 
  21  19   0     2422.98     1527.78   2805.76 o 
   0  20   0    61335.12    52475.00   3719.41 o 
   2  20   0    14799.67    14707.90   1813.45 o 
   4  20   0     9406.14    10300.52   1828.55 o 
   6  20   0     2053.89     3481.51   1486.15 o 
   8  20   0    15437.54    14567.38   2047.90 o 
  10  20   0    18399.06    18936.91   2388.97 o 
  12  20   0    20415.71    21543.60   2549.86 o 
  14  20   0       87.83      -78.58   1563.89 o 
  16  20   0     1074.90     1569.86   1952.15 o 
  18  20   0      555.34     1257.87   2065.96 o 
  20  20   0     1559.65     1202.53   2744.63 o 
   1  21   0    10799.65    10500.73   1648.96 o 
   3  21   0    68715.69    63453.04   2997.40 o 
   5  21   0   212893.34   212280.14   5960.74 o 
   7  21   0    92431.46    87155.84   5552.03 o 
   9  21   0     5334.37     5590.43   1660.35 o 
  11  21   0     2985.72     3120.25   1549.34 o 
  13  21   0    40613.29    44323.17   3434.15 o 
  15  21   0    33939.89    35721.90   4044.30 o 
  17  21   0     6803.69    10503.55   3402.72 o 
  19  21   0      898.52     1261.40   2743.63 o 
   0  22   0   325241.94   297362.16  11640.28 o 
   2  22   0    60007.99    57589.59   2906.67 o 
   4  22   0    40661.74    41470.80   2691.34 o 
   6  22   0     1704.02     3154.38   1563.22 o 
   8  22   0    50356.36    56048.42   3575.95 o 
  10  22   0   121246.09   130970.35   4712.82 o 
  12  22   0    50271.16    57662.49   3605.04 o 
  14  22   0    11559.30    12494.35   2794.41 o 
  16  22   0     2444.33     4965.71   2854.03 o 
  18  22   0    16916.68    21132.87   4493.72 o 
  20  22   0    19566.43    19725.27   4788.32 o 
   1  23   0     3011.16     2573.64   1282.01 o 
   3  23   0     2501.78     2489.51   1302.29 o 
   5  23   0      715.71      191.82   1216.72 o 
   7  23   0       46.81     -333.93   1275.32 o 
   9  23   0      624.52      -23.48   1431.00 o 
  11  23   0      404.24     -375.17   1375.79 o 
  13  23   0     2713.35     2758.59   1967.96 o 
  15  23   0     2418.29     2417.23   2558.95 o 
  17  23   0     1451.58     1180.19   2631.51 o 
  19  23   0      721.11     1443.23   2762.79 o 
   0  24   0    48205.46    50245.11   6194.60 o 
   2  24   0    14735.58    16175.74   2099.94 o 
   4  24   0     2168.72      870.04   1204.57 o 
   6  24   0     8732.69     7752.90   1921.66 o 
   8  24   0    49297.29    50263.27   3690.34 o 
  10  24   0    59056.54    60064.49   4022.16 o 
  12  24   0    19038.81    23462.52   3356.33 o 
  14  24   0      850.98      107.84   2268.95 o 
  16  24   0     6952.16     7665.04   3090.81 o 
  18  24   0     9778.73    12123.89   3758.48 o 
   1  25   0     6815.04     5774.09   1501.46 o 
   3  25   0    82704.13    80155.89   3612.63 o 
   5  25   0   154379.58   150065.38   4980.08 o 
   7  25   0   126989.59   124051.70   5266.51 o 
   9  25   0    19680.80    23204.95   3081.26 o 
  11  25   0    18809.91    19291.09   3757.14 o 
  13  25   0    70888.78    73737.22   6239.62 o 
  15  25   0    58642.97    68514.37   6786.26 o 
  17  25   0    16254.15    19458.53   4932.14 o 
   0  26   0    22355.79    20223.48   3305.75 o 
   2  26   0    45305.52    44404.18   3014.71 o 
   4  26   0    14411.06    13241.63   2061.07 o 
   6  26   0      115.45      955.87   1337.91 o 
   8  26   0    13287.72    14259.98   2584.80 o 
  10  26   0    12024.03    11993.57   3197.90 o 
  12  26   0     9822.79    11725.87   4750.26 o 
  14  26   0     1051.62     1603.08   2515.09 o 
  16  26   0     3253.01     5890.96   3134.38 o 
  18  26   0     3872.58     4924.14   3280.86 o 
   1  27   0    12461.76    12912.62   2038.52 o 
   3  27   0     4223.77     3919.46   1497.22 o 
   5  27   0     4413.47     4388.25   1639.44 o 
   7  27   0      394.55      588.06   1653.56 o 
   9  27   0     2258.62     1155.63   2004.21 o 
  11  27   0     1717.92     1433.64   3166.84 o 
  13  27   0      189.08     1219.66   3359.42 o 
  15  27   0     8267.31     8242.22   3498.43 o 
  17  27   0     1774.99     5240.14   3408.81 o 
   0  28   0   125994.90   118770.20   6454.62 o 
   2  28   0   113840.26    99787.45   4227.65 o 
   4  28   0     6769.07     7871.74   1789.51 o 
   6  28   0     2578.18     3973.38   2013.30 o 
   8  28   0    22006.96    25731.95   4087.85 o 
  10  28   0    59236.64    63187.05   8687.42 o 
  12  28   0    47798.22    53836.31   8623.22 o 
  14  28   0     7508.72     8794.41   4771.66 o 
  16  28   0     3261.04     3771.56   2924.18 o 
   1  29   0     2430.57     3186.31   1515.02 o 
   3  29   0    56828.73    59261.52   4275.46 o 
   5  29   0    75442.22    72153.42   4644.60 o 
   7  29   0    48265.53    49433.70   4483.60 o 
   9  29   0     7274.31     8815.80   4300.91 o 
  11  29   0     1781.18     1947.18   3359.42 o 
  13  29   0    21468.50    26768.37   6761.64 o 
  15  29   0    34638.99    47181.66   8986.98 o 
   0  30   0      494.30     1104.76   1843.98 o 
   2  30   0     4177.64     5093.12   2046.81 o 
   4  30   0      514.31      -92.69   1672.79 o 
   6  30   0      446.63      484.60   1714.64 o 
   8  30   0     7872.32     8411.10   3178.14 o 
  10  30   0     4718.04     6911.42   4022.74 o 
  12  30   0       71.63      641.93   3573.40 o 
  14  30   0      169.53      941.49   3402.22 o 
   1  31   0     6393.72     5672.25   2910.21 o 
   3  31   0    20674.62    19323.33   3126.93 o 
   5  31   0    18469.63    21233.79   3320.00 o 
   7  31   0     9823.45     8320.55   3208.11 o 
   9  31   0      307.41    -1716.09   2136.46 o 
  11  31   0     2376.12     2310.94   3530.60 o 
  13  31   0    21775.70    22274.88   6633.25 o 
   0  32   0    96855.73    78036.98   8794.41 o 
   2  32   0    54790.63    49063.51   5702.65 o 
   4  32   0    10665.43    12043.30   3554.54 o 
   6  32   0    13555.90    14140.88   3759.41 o 
   8  32   0    50580.29    56188.34   6528.19 o 
  10  32   0    60017.25    62981.53   8762.31 o 
  12  32   0    28206.35    28822.54   7146.79 o 
   1  33   0    13313.63    12449.10   3688.46 o 
   3  33   0    25035.05    22303.67   4578.46 o 
   5  33   0    33829.98    36076.32   7895.71 o 
   7  33   0     5758.74     6483.47   5007.03 o 
   9  33   0     1538.18     1420.54   2703.85 o 
  11  33   0      203.57      962.89   3487.81 o 
   0  34   0     3115.62     6183.90   4600.48 o 
   2  34   0      470.42     1992.84   2881.59 o 
   4  34   0        7.39    -2396.53   3723.18 o 
   6  34   0      739.05     1219.66   4086.94 o 
   8  34   0     1395.42     1733.20   4322.31 o 
   1  35   0     3522.97     3556.60   3063.87 o 
   3  35   0    34382.04    31668.42   7574.74 o 
   5  35   0    78328.97    72730.38  10720.19 o 
   7  35   0    44896.73    48786.48   9842.89 o 
   0  36   0    28285.78    24992.38   6975.61 o 
   2  36   0    26942.18    27025.14   7296.57 o 
   4  36   0     2720.05     4365.11   5007.03 o 
   6  36   0     7731.77     4215.32   5263.80 o 
   1  37   0     2373.61      706.12   4450.70 o 
 -25   1   1     3481.64     3675.99   2692.06 o 
 -23   1   1      864.91     1028.99   1821.57 o 
 -21   1   1     7966.53     6874.35   2112.20 o 
 -19   1   1    48431.46    44948.36   4527.70 o 
 -17   1   1   145970.83   142838.84   4898.89 o 
 -15   1   1    79182.85    72091.14   3357.70 o 
 -13   1   1    13090.92    12376.10   1777.44 o 
 -11   1   1     3445.49     2932.14    599.23 o 
  -9   1   1    60910.46    53644.22   1497.45 o 
  -7   1   1    59880.74    54806.31   2271.71 o 
  -5   1   1     9731.12     8788.02    662.39 o 
  -3   1   1    99144.28    96763.62   3313.93 o 
   3   1   1   375129.63   395310.22   3332.46 o 
   5   1   1    90377.52    86583.55   2375.54 o 
   7   1   1    21322.58    20666.23   1434.11 o 
   9   1   1     3546.11     3781.09   1049.76 o 
  11   1   1    70977.20    65935.09   2669.56 o 
  13   1   1   117311.38   110379.16   3741.19 o 
  15   1   1    58915.25    54478.29   3025.05 o 
  17   1   1    30403.98    29277.46   2880.47 o 
  19   1   1     2461.78     3298.80   1757.13 o 
  21   1   1    13804.53    13517.73   2596.61 o 
  23   1   1     5289.15     5617.41   2260.53 o 
  25   1   1    15854.86    20512.67   2849.44 o 
 -24   2   1     8358.25     6938.10   2748.03 o 
 -22   2   1    24256.03    26918.68   3712.02 o 
 -20   2   1    48858.60    51557.55   3931.31 o 
 -18   2   1     8903.88     8248.54   2003.91 o 
 -16   2   1     2628.12     2815.61   1496.05 o 
 -14   2   1   153617.02   134068.55   4222.50 o 
 -12   2   1   197845.91   184515.08   4410.02 o 
 -10   2   1    82495.20    80026.80   3418.94 o 
  -8   2   1    55156.30    52141.95   1735.74 o 
  -6   2   1     2582.05     2908.98    571.76 o 
  -4   2   1    47891.67    51139.92   1276.89 o 
  -2   2   1   565448.31   621097.94   7915.76 o 
   2   2   1     6097.12     7762.04    477.29 o 
   4   2   1    36975.98    37203.55   1379.51 o 
   6   2   1    66453.72    63787.58   1984.10 o 
   8   2   1   340352.53   318604.53   7790.70 o 
  10   2   1    88901.42    86561.28   2885.15 o 
  12   2   1    38051.99    35573.95   2313.74 o 
  14   2   1     1281.19      175.37   1274.63 o 
  16   2   1    72638.12    68223.17   3826.62 o 
  18   2   1    68778.04    64315.17   3622.97 o 
  20   2   1    32052.82    34908.80   3463.17 o 
  22   2   1    13576.99    13639.27   2325.00 o 
  24   2   1     1805.47     2831.92   1850.49 o 
  26   2   1     4035.67     5413.59   4921.44 o 
 -25   3   1     1370.04     2017.65   1900.25 o 
 -23   3   1      696.98     1703.84   2226.53 o 
 -21   3   1      814.44     2205.27   2062.59 o 
 -19   3   1    23615.73    27258.74   3000.73 o 
 -17   3   1    31989.30    31192.48   2922.48 o 
 -15   3   1    58953.98    53343.92   2992.66 o 
 -13   3   1      259.99      705.79   1136.01 o 
 -11   3   1     1615.11     1681.52   1010.14 o 
  -9   3   1    82402.34    77516.04   2540.23 o 
  -7   3   1    20634.07    20022.21   1098.69 o 
  -5   3   1   352101.09   367718.00   8937.88 o 
  -3   3   1    54339.96    58206.42   1272.21 o 
  -1   3   1      971.05     1456.85    251.52 o 
   1   3   1    58834.54    61761.97   1076.02 o 
   3   3   1   106206.20   108749.77   1767.48 o 
   5   3   1     4390.42     4850.77    752.78 o 
   7   3   1     3648.67     2848.51    882.40 o 
   9   3   1      274.95      722.14    837.85 o 
  11   3   1      382.88      122.21    952.86 o 
  13   3   1    25168.31    23285.82   2244.27 o 
  15   3   1    22689.69    21099.08   2392.29 o 
  17   3   1     6230.76     5580.43   1750.57 o 
  19   3   1     4800.20     3702.21   1770.47 o 
  21   3   1     4849.04     5935.88   1832.78 o 
  23   3   1      257.72      422.71   1608.18 o 
  25   3   1     7492.25     8486.67   2513.76 o 
 -24   4   1     5277.24     5330.13   2141.28 o 
 -22   4   1     6418.04     5405.96   2504.10 o 
 -20   4   1      546.25     -695.03   1730.70 o 
 -18   4   1     5413.45     4812.20   2046.23 o 
 -16   4   1    22223.69    21463.36   2478.57 o 
 -14   4   1    12278.96    11404.17   1850.49 o 
 -12   4   1    85044.06    81445.06   3120.14 o 
 -10   4   1    58611.35    54031.75   2331.80 o 
  -8   4   1     5736.79     5864.22   1169.22 o 
  -6   4   1    37199.12    36924.79   1785.94 o 
  -4   4   1    73886.08    76483.41   2444.09 o 
  -2   4   1    31943.58    33831.26    948.46 o 
   0   4   1   136510.98   152153.95   2467.25 o 
   2   4   1   101629.39   103277.25   1691.67 o 
   4   4   1   225184.09   236954.80   2842.01 o 
   6   4   1    60941.53    59180.06   1775.35 o 
   8   4   1    20585.28    20384.98   1244.86 o 
  10   4   1    43550.45    41225.27   2186.58 o 
  12   4   1      544.31     -154.85   1031.65 o 
  14   4   1    22427.90    22495.40   2375.33 o 
  16   4   1      190.92      262.41   1388.08 o 
  18   4   1     5576.82     5101.55   1407.47 o 
  20   4   1    11284.50    14029.40   2125.11 o 
  22   4   1     8515.66     9607.02   2094.52 o 
  24   4   1      454.69      663.66   1813.42 o 
 -25   5   1    17528.16    19423.87   3520.96 o 
 -23   5   1     1938.85     3034.92   1808.72 o 
 -21   5   1    13179.94    12596.13   2868.92 o 
 -19   5   1    30616.29    30653.86   3597.01 o 
 -17   5   1    80338.30    79556.63   4388.46 o 
 -15   5   1    37127.20    37720.17   3302.30 o 
 -13   5   1     7203.74     6616.36   1702.76 o 
 -11   5   1    25915.33    25263.29   2297.80 o 
  -9   5   1   215046.81   214517.27   4681.99 o 
  -7   5   1   377286.59   387142.19   5426.49 o 
  -5   5   1   162553.17   164059.92   2738.49 o 
  -3   5   1     2648.66     2766.63    604.99 o 
  -1   5   1   216712.59   241978.66   6306.67 o 
   1   5   1   146316.28   164766.38   5012.02 o 
   3   5   1    79483.09    82292.77   1858.49 o 
   5   5   1   365383.13   361544.53   3837.76 o 
   7   5   1     5698.39     6515.64    924.67 o 
   9   5   1     2583.23     2620.53    857.67 o 
  11   5   1   121745.10   111160.66   3065.25 o 
  13   5   1   140058.02   121867.07   7817.89 o 
  15   5   1    60187.46    58174.36   2800.72 o 
  17   5   1    16554.31    18367.50   2155.32 o 
  19   5   1     1306.40     1426.53   1383.77 o 
  21   5   1    15389.70    14772.09   2611.13 o 
  23   5   1    60638.89    59710.05   5257.79 o 
  25   5   1    30719.17    37708.05   4065.79 o 
 -24   6   1    28694.84    32250.47   4211.92 o 
 -22   6   1    26899.98    27433.19   3206.81 o 
 -20   6   1    16820.37    19460.27   2623.02 o 
 -18   6   1     8011.15     7509.07   2170.56 o 
 -16   6   1     7680.55     7032.74   1997.44 o 
 -14   6   1    76858.61    69297.13   3727.59 o 
 -12   6   1   229412.13   216848.73   5538.02 o 
 -10   6   1   216529.52   209804.39   4967.54 o 
  -8   6   1   111932.20   112393.00   2578.78 o 
  -6   6   1    52656.81    55446.96   1878.23 o 
  -4   6   1   251877.14   265347.41   4373.28 o 
  -2   6   1    62029.41    64640.61   1729.12 o 
   0   6   1   539178.88   605849.81   7842.89 o 
   2   6   1     4426.19     4555.69    708.45 o 
   4   6   1    11537.08    14050.35   1066.58 o 
   6   6   1   306042.63   312733.53   4294.46 o 
   8   6   1   234351.38   233087.25   5405.37 o 
  10   6   1   229463.98   220767.23   4108.60 o 
  12   6   1    28841.90    27740.01   2037.36 o 
  14   6   1    14684.92    15056.39   1812.61 o 
  16   6   1    12062.56    11704.58   1804.56 o 
  18   6   1    34246.58    33892.81   2802.36 o 
  20   6   1    25610.38    29498.38   3180.88 o 
  22   6   1    19743.84    21798.44   3042.41 o 
  24   6   1       56.30    -1192.16   1647.95 o 
 -25   7   1        1.27     -366.86   2064.04 o 
 -23   7   1        5.35     -647.40   1916.05 o 
 -21   7   1      317.78      -74.47   1501.22 o 
 -19   7   1     4090.36     3680.93   1620.94 o 
 -17   7   1    12784.12    11402.48   2042.86 o 
 -15   7   1     4460.30     4175.05   1321.66 o 
 -13   7   1     6112.37     6034.61   1313.41 o 
 -11   7   1     2721.67     2144.45    953.84 o 
  -9   7   1     6150.88     6140.75   1103.41 o 
  -7   7   1     3991.77     4471.44    906.85 o 
  -5   7   1     7619.38     8050.69    953.20 o 
  -3   7   1      973.34     1963.60    639.12 o 
  -1   7   1     3674.35     4750.97    815.13 o 
   1   7   1    22490.67    21693.05   1287.78 o 
   3   7   1       32.68      417.31    592.00 o 
   5   7   1    22980.49    25764.65   1419.88 o 
   7   7   1    72308.97    69010.07   2282.62 o 
   9   7   1     3148.67     2187.14    930.23 o 
  11   7   1     2064.43     1928.41   1034.12 o 
  13   7   1     4567.95     3391.86   1321.30 o 
  15   7   1      383.04      696.99   1301.74 o 
  17   7   1       36.09     -664.63   1171.75 o 
  19   7   1     2276.89     2280.07   1590.37 o 
  21   7   1     1055.46     -296.85   1599.88 o 
  23   7   1      321.92      776.21   1829.40 o 
  25   7   1      185.91     -126.85   2942.83 o 
 -24   8   1    15228.66    14968.19   3282.44 o 
 -22   8   1    13689.33    16002.62   2630.70 o 
 -20   8   1    14280.11    18162.74   2613.20 o 
 -18   8   1     3929.50     3504.18   1572.34 o 
 -16   8   1     3381.83     2634.81   1440.73 o 
 -14   8   1    52838.86    52415.68   2867.45 o 
 -12   8   1    52500.76    50118.52   2511.90 o 
 -10   8   1    79659.51    75976.27   2760.04 o 
  -8   8   1    18374.41    20395.26   1572.30 o 
  -6   8   1    14670.53    13739.14   1211.06 o 
  -4   8   1   303830.84   327608.75   6491.98 o 
  -2   8   1    31888.63    33049.01   1333.63 o 
   0   8   1     8053.22     8821.69   1008.55 o 
   2   8   1     1108.33      936.15    583.35 o 
   4   8   1   131194.63   133077.08   2720.02 o 
   6   8   1    80240.08    83727.83   2431.59 o 
   8   8   1   238226.83   236691.20   4366.63 o 
  10   8   1    86857.24    85516.27   2989.70 o 
  12   8   1    16447.58    16337.41   1900.97 o 
  14   8   1    16608.20    14893.75   2055.38 o 
  16   8   1     2749.45     3136.46   1504.20 o 
  18   8   1    18382.55    19169.56   2554.75 o 
  20   8   1    18193.39    22070.79   2892.23 o 
  22   8   1    10411.33    10635.13   2395.09 o 
  24   8   1      336.55     1172.06   1911.26 o 
 -25   9   1    18268.48    19215.03   6676.05 o 
 -23   9   1      890.87      -63.80   1936.55 o 
 -21   9   1     5415.96     6790.00   2036.64 o 
 -19   9   1    45550.55    49896.38   3568.70 o 
 -17   9   1    48359.94    49527.99   3220.88 o 
 -15   9   1   134404.70   128358.20   4379.64 o 
 -13   9   1   112953.62   109529.16   3770.08 o 
 -11   9   1     1731.40      939.20    927.75 o 
  -9   9   1   303412.47   310439.09   5159.36 o 
  -7   9   1   585016.75   621751.50   6590.26 o 
  -5   9   1   377992.88   387901.03   5583.96 o 
  -3   9   1    29158.23    30869.58   1406.26 o 
  -1   9   1     4115.40     4499.71    776.40 o 
   1   9   1    52026.27    51694.47   1909.30 o 
   3   9   1   649449.50   717248.56   9040.45 o 
   5   9   1   520896.22   576880.81   5957.46 o 
   7   9   1   103091.22   102663.74   2888.21 o 
   9   9   1    21417.12    21288.03   1783.08 o 
  11   9   1    82051.07    83453.37   3150.74 o 
  13   9   1    67494.54    65160.42   3121.21 o 
  15   9   1    57455.44    53170.27   3084.04 o 
  17   9   1    14562.79    16584.00   2299.21 o 
  19   9   1      166.74      614.42   1507.00 o 
  21   9   1    14321.50    13626.24   2495.68 o 
  23   9   1    32047.98    35201.05   3882.79 o 
  25   9   1    29752.08    32224.76   8387.85 o 
 -24  10   1     5728.84     3906.49   2420.59 o 
 -22  10   1    12656.67    12314.09   2877.71 o 
 -20  10   1     1629.00     1343.96   1663.99 o 
 -18  10   1     1280.66      829.22   1391.74 o 
 -16  10   1      851.94     1059.86   1248.62 o 
 -14  10   1     3627.28     4834.80   1513.41 o 
 -12  10   1    70078.74    65604.88   2942.30 o 
 -10  10   1    68831.38    70261.27   2767.44 o 
  -8  10   1     7130.35     5957.09   1132.58 o 
  -6  10   1    59723.91    61632.55   2169.69 o 
  -4  10   1    92773.74   101163.24   2572.70 o 
  -2  10   1   110392.06   119816.03   4197.24 o 
   0  10   1    18740.38    21330.17   1458.66 o 
   2  10   1   110262.03   119284.20   5102.25 o 
   4  10   1     1845.58     2055.41    730.37 o 
   6  10   1    52807.40    52440.86   2144.83 o 
   8  10   1    69328.56    69952.18   2598.97 o 
  10  10   1    16844.20    15331.11   1739.80 o 
  12  10   1     2170.20     2110.89   1228.95 o 
  14  10   1     2564.87     4019.88   1485.57 o 
  16  10   1     6961.86     6206.27   1718.65 o 
  18  10   1     5112.95     5601.45   1865.13 o 
  20  10   1    20442.52    21278.91   2941.71 o 
  22  10   1    13636.13    13482.49   2644.01 o 
  24  10   1       23.20     -310.67   2040.94 o 
 -25  11   1       49.34    -3487.81   4129.73 o 
 -23  11   1      848.61     -500.35   1902.85 o 
 -21  11   1      215.72     -991.56   1744.88 o 
 -19  11   1     4118.57     3550.32   1740.39 o 
 -17  11   1     2269.29     1556.22   1421.43 o 
 -15  11   1     2183.97     2106.60   1437.85 o 
 -13  11   1     8111.79     7228.49   1625.04 o 
 -11  11   1    22438.90    22526.28   2050.01 o 
  -9  11   1    49090.59    49657.01   2327.11 o 
  -7  11   1    29783.61    30392.28   1796.12 o 
  -5  11   1     1181.62     1400.64    770.42 o 
  -3  11   1    10431.51    11105.04   1093.62 o 
  -1  11   1     4815.65     4566.17    861.29 o 
   1  11   1     4100.49     3658.26    917.82 o 
   3  11   1     3403.81     3143.78    809.82 o 
   5  11   1    14917.97    16266.59   1405.22 o 
   7  11   1     6569.91     8403.73   1257.07 o 
   9  11   1      127.14      629.60    901.57 o 
  11  11   1      421.54      967.78   1062.48 o 
  13  11   1     1761.36     2376.38   1364.27 o 
  15  11   1    22375.14    21827.39   2509.04 o 
  17  11   1     8354.39     7735.84   1893.18 o 
  19  11   1     4464.84     5975.85   1951.59 o 
  21  11   1     6023.64     4127.68   2036.33 o 
  23  11   1     2464.72     3415.15   1986.09 o 
 -24  12   1     6082.92     6978.01   2689.20 o 
 -22  12   1    29782.51    31070.07   4056.88 o 
 -20  12   1    28801.87    30565.28   3861.04 o 
 -18  12   1     4380.25     4074.42   1677.90 o 
 -16  12   1    27029.79    28404.77   2795.59 o 
 -14  12   1    51316.04    53223.32   3038.67 o 
 -12  12   1   203233.69   210065.75   5797.74 o 
 -10  12   1    98973.95    97752.97   3343.68 o 
  -8  12   1    14848.41    15548.16   1600.96 o 
  -6  12   1    10540.20    11489.16   1324.06 o 
  -4  12   1   333520.72   363040.34   7835.96 o 
  -2  12   1   488974.09   533591.13   9905.43 o 
   0  12   1   163146.55   173608.11   3362.78 o 
   2  12   1    25231.19    23753.03   1654.84 o 
   4  12   1   135111.66   144739.06   3259.70 o 
   6  12   1   137355.16   143745.58   3848.24 o 
   8  12   1   140397.53   140638.69   3725.34 o 
  10  12   1   100693.14   101896.55   3503.66 o 
  12  12   1    59978.85    63502.38   3110.23 o 
  14  12   1     4202.79     4930.54   1625.51 o 
  16  12   1    62262.68    64329.73   3513.94 o 
  18  12   1    53944.92    55511.79   3798.73 o 
  20  12   1    48240.23    53969.32   4166.50 o 
  22  12   1    10629.69    11006.46   2547.15 o 
  24  12   1      649.35     4664.67   4964.24 o 
 -23  13   1     1608.82     2027.97   2164.09 o 
 -21  13   1     8247.68     9287.53   2776.09 o 
 -19  13   1    71212.45    72636.29   4889.81 o 
 -17  13   1    59493.84    59582.66   3468.87 o 
 -15  13   1    98411.07    96848.33   4059.83 o 
 -13  13   1    34167.42    31247.90   2616.43 o 
 -11  13   1     2434.26     3125.92   1308.79 o 
  -9  13   1   110065.97   111170.62   3479.18 o 
  -7  13   1   139317.97   140661.28   3572.80 o 
  -5  13   1    90871.85    90160.81   2714.64 o 
  -3  13   1    18657.57    21157.21   1724.00 o 
  -1  13   1    34215.45    34622.63   1744.20 o 
   1  13   1   127659.42   137372.20   3564.37 o 
   3  13   1   300870.06   304798.91   5343.75 o 
   5  13   1   245335.70   263839.75   4765.52 o 
   7  13   1    45273.16    45522.11   2268.71 o 
   9  13   1    17361.18    18778.41   1925.97 o 
  11  13   1    72169.86    73983.59   3273.48 o 
  13  13   1    59453.50    60222.43   3221.02 o 
  15  13   1    71533.52    74246.70   3645.29 o 
  17  13   1    29937.01    31401.41   3104.62 o 
  19  13   1     3135.95     3068.95   1740.38 o 
  21  13   1     3628.82     3878.14   1999.72 o 
  23  13   1    11986.44    12670.42   3214.90 o 
 -24  14   1       61.86     2995.66   4621.88 o 
 -22  14   1      795.95      696.24   2098.64 o 
 -20  14   1     1025.63     2790.73   1968.25 o 
 -18  14   1     2630.03     1713.45   1585.16 o 
 -16  14   1      442.11      478.87   1322.99 o 
 -14  14   1    13034.90    15238.96   2157.81 o 
 -12  14   1     1600.74     1616.10   1241.65 o 
 -10  14   1      750.23      552.47   1025.50 o 
  -8  14   1        5.86     -230.42    858.71 o 
  -6  14   1     2629.59     3933.12   1027.57 o 
  -4  14   1    15434.63    16054.03   1481.18 o 
  -2  14   1      156.25       77.63    696.75 o 
   0  14   1      376.23       94.26    663.16 o 
   2  14   1     3061.98     3002.69    989.08 o 
   4  14   1    22264.00    21662.43   1600.44 o 
   6  14   1     5578.90     6978.43   1253.96 o 
   8  14   1    29319.14    33858.98   2265.88 o 
  10  14   1     3837.39     4589.96   1391.61 o 
  12  14   1      563.59      -37.81   1250.97 o 
  14  14   1     2069.09     2279.53   1491.63 o 
  16  14   1      122.07      599.78   1425.56 o 
  18  14   1      522.01      826.87   1537.19 o 
  20  14   1     1400.19      107.50   1732.50 o 
  22  14   1      382.42      778.54   2102.99 o 
 -23  15   1     3356.76     2712.57   2452.35 o 
 -21  15   1      520.59     1631.06   2083.52 o 
 -19  15   1     9624.53     9011.68   2532.46 o 
 -17  15   1    66856.98    69993.98   3819.23 o 
 -15  15   1     5483.86     5803.97   1742.64 o 
 -13  15   1    29453.89    27900.13   2614.16 o 
 -11  15   1      201.86     -279.46   1188.24 o 
  -9  15   1    17702.48    20433.50   2029.23 o 
  -7  15   1    59031.38    62825.98   2648.74 o 
  -5  15   1    12589.57    13014.46   1454.44 o 
  -3  15   1    15566.88    17029.24   1753.91 o 
  -1  15   1    11957.02    14545.01   1476.19 o 
   1  15   1   165510.34   168223.97   4671.14 o 
   3  15   1   105665.59   112433.55   3589.44 o 
   5  15   1    40706.57    40381.79   2091.55 o 
   7  15   1     4646.38     7034.15   1371.93 o 
   9  15   1       68.34     -548.69   1006.36 o 
  11  15   1    39088.59    39057.87   2746.83 o 
  13  15   1    51605.30    56019.68   3312.83 o 
  15  15   1    42408.73    46107.61   3337.78 o 
  17  15   1     4101.16     3027.11   1791.34 o 
  19  15   1     4556.49     5158.70   2027.96 o 
  21  15   1     3172.85     2414.91   2287.19 o 
 -22  16   1    29686.73    35577.46   4515.01 o 
 -20  16   1    35067.40    37711.31   4391.72 o 
 -18  16   1    11666.98    14691.27   2887.88 o 
 -16  16   1    38150.64    41484.67   3299.48 o 
 -14  16   1   162903.66   166959.92   5202.64 o 
 -12  16   1   183859.92   192581.50   5274.78 o 
 -10  16   1   125921.10   127151.73   4094.41 o 
  -8  16   1    48381.12    46070.63   2518.49 o 
  -6  16   1     4769.32     5508.46   1199.95 o 
  -4  16   1   168960.78   172130.98   4498.92 o 
  -2  16   1   412093.91   430706.41   6120.31 o 
   0  16   1   542666.56   571894.94   6997.50 o 
   2  16   1    43981.58    43738.00   2718.74 o 
   4  16   1     2507.14     2770.08   1073.36 o 
   6  16   1   133430.59   138455.77   3832.06 o 
   8  16   1    98170.34    94056.52   5506.75 o 
  10  16   1   154317.63   163152.42   4713.34 o 
  12  16   1    22476.84    23860.63   2536.98 o 
  14  16   1       31.96     -753.20   1263.42 o 
  16  16   1    27170.90    29543.26   3063.28 o 
  18  16   1    58430.92    62176.28   4057.47 o 
  20  16   1    24384.05    28175.81   3974.65 o 
  22  16   1     7683.35     7964.06   3264.38 o 
 -23  17   1      898.38     3851.56   4857.25 o 
 -21  17   1      230.30        1.49   2095.97 o 
 -19  17   1     5270.08     3592.40   2090.14 o 
 -17  17   1    32358.80    33577.85   3997.17 o 
 -15  17   1     3883.90     4509.48   1709.80 o 
 -13  17   1      787.71     1142.03   1374.87 o 
 -11  17   1    16869.23    20651.62   2319.11 o 
  -9  17   1    27059.64    29802.29   2453.84 o 
  -7  17   1    51914.34    50801.63   2589.58 o 
  -5  17   1    66768.12    65581.30   2675.54 o 
  -3  17   1    23633.05    24369.15   1921.15 o 
  -1  17   1    14542.18    17133.28   1678.26 o 
   1  17   1   163225.38   165303.02   3993.38 o 
   3  17   1    40558.25    41574.82   2496.59 o 
   5  17   1    68174.58    69412.73   3414.18 o 
   7  17   1     1652.36     3151.63   1227.26 o 
   9  17   1     6616.69     7460.78   1618.72 o 
  11  17   1    19986.94    19348.74   2362.62 o 
  13  17   1    21079.54    22062.37   2530.03 o 
  15  17   1    25553.37    27128.85   2950.93 o 
  17  17   1     5626.08     3865.68   1806.60 o 
  19  17   1     4744.21     5612.53   2123.55 o 
  21  17   1     6892.98     7626.81   3211.01 o 
 -22  18   1       63.16      738.67   2403.59 o 
 -20  18   1      136.35     1434.49   2133.50 o 
 -18  18   1     5812.72     6668.46   2422.06 o 
 -16  18   1     2772.04     3543.89   2056.73 o 
 -14  18   1      109.19     -752.75   1211.95 o 
 -12  18   1      421.04     -179.74   1270.72 o 
 -10  18   1     4011.02     3914.89   1494.73 o 
  -8  18   1       42.39     -304.30    997.02 o 
  -6  18   1     9866.35    10741.95   1602.41 o 
  -4  18   1     2936.64     2021.49   1140.93 o 
  -2  18   1    10209.76     9616.89   1449.98 o 
   0  18   1      205.54      194.05    732.92 o 
   2  18   1    18564.01    19122.43   2065.59 o 
   4  18   1     8561.09     7368.20   1534.04 o 
   6  18   1      306.88     -259.87   1117.30 o 
   8  18   1    13321.77    11911.26   1859.81 o 
  10  18   1      101.80      771.89   1264.96 o 
  12  18   1     1561.86     1402.52   1399.28 o 
  14  18   1     7631.49     8305.30   2016.95 o 
  16  18   1     4907.07     4030.18   1831.47 o 
  18  18   1     6957.92     5369.17   2392.31 o 
  20  18   1     6214.04     6009.93   4204.62 o 
 -21  19   1     2929.38     3225.89   2510.88 o 
 -19  19   1    33428.64    35522.00   4368.73 o 
 -17  19   1    49241.46    53190.55   4763.34 o 
 -15  19   1    91776.78    93211.27   5184.49 o 
 -13  19   1     3185.78     3114.58   1571.86 o 
 -11  19   1     3960.10     3598.50   1614.31 o 
  -9  19   1    91410.82    95306.54   4303.96 o 
  -7  19   1   130668.20   127899.44   5128.63 o 
  -5  19   1   141133.95   137609.03   4531.41 o 
  -3  19   1    27215.89    28340.52   2168.39 o 
  -1  19   1     4284.07     3831.72   1107.54 o 
   1  19   1    81110.80    80404.59   3068.38 o 
   3  19   1   197051.61   196190.00   7876.84 o 
   5  19   1   128964.17   127322.89   4439.10 o 
   7  19   1    41722.40    42760.45   2690.43 o 
   9  19   1     8935.20    10314.97   1843.41 o 
  11  19   1    42445.82    44193.50   3179.25 o 
  13  19   1    77974.48    78358.19   3908.32 o 
  15  19   1    37273.15    38531.23   3456.13 o 
  17  19   1    19306.06    18111.17   3186.21 o 
  19  19   1        7.75     -159.99   2282.28 o 
  21  19   1     3087.26     4688.15   3236.05 o 
 -20  20   1    27743.96    27285.97   4051.48 o 
 -18  20   1     5566.03     5449.56   2486.61 o 
 -16  20   1     4568.31     4318.27   2097.13 o 
 -14  20   1    80494.97    89042.84   5021.44 o 
 -12  20   1    90221.73    94288.45   4091.30 o 
 -10  20   1    57109.67    54007.21   3125.40 o 
  -8  20   1    15926.32    14416.98   2003.38 o 
  -6  20   1     3888.60     4191.13   1490.36 o 
  -4  20   1    58401.43    56147.96   2783.19 o 
  -2  20   1    89569.09    81977.53   4659.53 o 
   0  20   1    18733.02    16878.40   1865.47 o 
   2  20   1     1754.69     1590.74   1025.92 o 
   4  20   1    28773.10    28573.77   2522.22 o 
   6  20   1    92311.16    85297.13   5808.56 o 
   8  20   1   161675.45   166610.88   5355.82 o 
  10  20   1    80054.57    86796.02   3865.49 o 
  12  20   1    33427.54    33114.64   3029.56 o 
  14  20   1      196.43      733.40   1490.21 o 
  16  20   1    19989.79    23283.90   3496.58 o 
  18  20   1    24203.99    28338.38   4866.73 o 
  20  20   1    34209.46    34076.29   5545.14 o 
 -21  21   1      516.26     -240.66   2495.14 o 
 -19  21   1     2663.90     4078.31   2447.92 o 
 -17  21   1    19254.64    22157.78   3530.60 o 
 -15  21   1     2609.20     2482.98   2086.50 o 
 -13  21   1      422.92     -286.62   1656.43 o 
 -11  21   1      261.14      949.79   1328.81 o 
  -9  21   1     1227.67     2115.84   1384.87 o 
  -7  21   1    27558.95    25526.06   2787.63 o 
  -5  21   1    20215.79    19681.00   2417.73 o 
  -3  21   1    25016.22    24902.88   2243.69 o 
  -1  21   1     9223.26     9570.53   1577.61 o 
   1  21   1    30414.70    27364.02   2299.45 o 
   3  21   1     7701.71    10214.79   1856.02 o 
   5  21   1      361.32      827.03   1201.18 o 
   7  21   1     4503.23     4921.18   1671.76 o 
   9  21   1     7158.80     7341.98   1788.46 o 
  11  21   1      113.52      120.44   1351.75 o 
  13  21   1     8155.11    10142.65   2167.94 o 
  15  21   1     5159.37     5447.16   2368.47 o 
  17  21   1     4291.23     3714.45   2833.29 o 
  19  21   1        8.20      363.88   2765.76 o 
 -20  22   1     3364.72     4258.70   3048.07 o 
 -18  22   1     1539.79     -730.56   2061.06 o 
 -16  22   1     1214.88     2135.35   2049.17 o 
 -14  22   1    11923.05    12754.22   2740.81 o 
 -12  22   1    30348.53    33297.31   3652.14 o 
 -10  22   1    29762.27    31844.79   2838.87 o 
  -8  22   1     9443.34     9663.55   2112.91 o 
  -6  22   1     1064.18     1106.70   1410.37 o 
  -4  22   1    15609.76    14624.59   2000.00 o 
  -2  22   1    31234.88    29491.93   2428.26 o 
   0  22   1     8201.52     8799.80   1598.78 o 
   2  22   1    12288.36    10696.18   1703.98 o 
   4  22   1      657.41      521.75   1150.16 o 
   6  22   1    43552.38    46232.52   3319.60 o 
   8  22   1    75207.34    75512.34   4084.92 o 
  10  22   1    41205.99    45570.48   3344.76 o 
  12  22   1     4929.58     4179.65   2011.55 o 
  14  22   1      299.29    -1467.19   1644.33 o 
  16  22   1     5541.14     5322.10   2846.99 o 
  18  22   1     7382.08     6819.86   3249.23 o 
 -19  23   1    18037.54    18209.99   4417.99 o 
 -17  23   1    49129.94    54204.13   6339.57 o 
 -15  23   1    32497.27    30611.99   3868.67 o 
 -13  23   1     8076.33     9395.09   2492.56 o 
 -11  23   1    14697.04    13221.41   2171.02 o 
  -9  23   1   119175.44   122765.31   4510.56 o 
  -7  23   1   205436.36   200822.08   6177.26 o 
  -5  23   1   118283.27   105508.50   4008.23 o 
  -3  23   1     5884.74     6559.33   1541.16 o 
  -1  23   1    21760.48    20403.62   2164.46 o 
   1  23   1   110090.13   105305.67   4384.22 o 
   3  23   1   162045.92   157452.44   4721.16 o 
   5  23   1    97796.85    91324.15   4279.04 o 
   7  23   1    31363.67    30941.36   3102.55 o 
   9  23   1     2478.84     2951.77   1697.49 o 
  11  23   1    44153.31    49979.92   4931.37 o 
  13  23   1    63593.02    68183.77   4718.76 o 
  15  23   1    19820.81    19367.87   4198.17 o 
  17  23   1     4527.77     9022.93   3426.40 o 
  19  23   1     1368.58      848.44   2757.15 o 
 -18  24   1        3.74      150.86   2562.96 o 
 -16  24   1      619.74      -50.93   2318.67 o 
 -14  24   1    14454.69    15160.35   3051.06 o 
 -12  24   1    43510.73    48294.12   4357.48 o 
 -10  24   1    51647.43    53160.98   3395.10 o 
  -8  24   1     7566.07     9044.04   2112.52 o 
  -6  24   1    27474.76    28811.72   2669.87 o 
  -4  24   1    66930.29    64865.42   3276.29 o 
  -2  24   1    74127.37    66733.74   3242.49 o 
   0  24   1    17227.36    18010.66   2174.95 o 
   2  24   1    14576.14    14289.05   1998.12 o 
   4  24   1     5031.23     6316.57   1547.39 o 
   6  24   1    28877.87    29777.81   3109.94 o 
   8  24   1    63005.41    63698.52   4951.30 o 
  10  24   1    27308.99    27430.89   4164.63 o 
  12  24   1     1103.30       73.21   1740.33 o 
  14  24   1     2469.50     3041.13   2511.65 o 
  16  24   1    10230.12    12027.29   3823.45 o 
  18  24   1    15083.77    22790.34   4817.11 o 
 -19  25   1      645.61    -1154.94   2465.00 o 
 -17  25   1      184.67      972.36   2528.34 o 
 -15  25   1     2156.74     4353.50   2840.17 o 
 -13  25   1      438.32    -1233.48   1647.16 o 
 -11  25   1     3899.63     4942.66   2074.01 o 
  -9  25   1      167.88     -641.23   1338.11 o 
  -7  25   1     4587.55     2399.53   1575.07 o 
  -5  25   1     2770.15     3711.69   1378.91 o 
  -3  25   1    11081.41    10530.43   1820.50 o 
  -1  25   1      273.50      301.31   1091.14 o 
   1  25   1      992.99      994.36   1143.00 o 
   3  25   1     2295.48     2202.32   1299.12 o 
   5  25   1     3056.97     2820.22   1525.14 o 
   7  25   1       96.16      366.93   1785.19 o 
   9  25   1       45.47      287.23   2072.70 o 
  11  25   1     1333.86     1312.34   2296.65 o 
  13  25   1      236.38      264.33   1866.86 o 
  15  25   1      838.96     1519.36   2509.46 o 
  17  25   1        9.75      575.19   2666.62 o 
 -18  26   1     8469.27     9689.54   3992.27 o 
 -16  26   1     8825.81    11845.19   3726.85 o 
 -14  26   1    24979.62    30553.19   5049.83 o 
 -12  26   1    77385.92    79421.64   5025.23 o 
 -10  26   1    53799.30    50703.32   5301.24 o 
  -8  26   1     8645.66    10449.61   2337.93 o 
  -6  26   1     3928.96     4443.18   1571.90 o 
  -4  26   1    22213.53    24432.84   2580.46 o 
  -2  26   1    79958.99    81870.72   3706.18 o 
   0  26   1    67467.77    64874.62   3358.27 o 
   2  26   1     8959.79     9919.69   1837.85 o 
   4  26   1      680.51     1701.42   1229.95 o 
   6  26   1    24858.39    27838.73   4077.11 o 
   8  26   1    24014.32    27916.64   4142.36 o 
  10  26   1    43906.64    45128.90   5148.95 o 
  12  26   1    13086.51    14093.45   3527.48 o 
  14  26   1       68.10    -1220.16   2276.18 o 
  16  26   1     8321.26    12279.44   3840.86 o 
 -17  27   1    30485.12    32196.75   5494.26 o 
 -15  27   1    33498.02    37955.57   5651.18 o 
 -13  27   1    29645.55    32256.38   5029.65 o 
 -11  27   1     3935.64     4044.14   3744.58 o 
  -9  27   1    43604.37    38794.49   4736.79 o 
  -7  27   1    62600.04    58043.21   3551.75 o 
  -5  27   1    48657.06    47985.80   3411.92 o 
  -3  27   1     1780.15     1644.67   1319.82 o 
  -1  27   1    23341.28    22497.75   2508.53 o 
   1  27   1    93658.05    85355.89   3846.34 o 
   3  27   1    82174.38    82100.48   4646.72 o 
   5  27   1    81009.95    83453.06   4720.80 o 
   7  27   1     1606.32      977.85   1995.33 o 
   9  27   1    11282.33    12744.52   3343.98 o 
  11  27   1    33845.72    35173.75   4950.36 o 
  13  27   1    48474.89    58115.83   9136.77 o 
  15  27   1    29505.71    30485.71   5225.56 o 
  17  27   1    11872.84    11861.43   4198.49 o 
 -16  28   1     3242.82     3126.03   2942.83 o 
 -14  28   1     5312.06     7125.39   4579.08 o 
 -12  28   1    29980.91    25270.54   6419.27 o 
 -10  28   1    29088.78    32181.96   6868.62 o 
  -8  28   1     4672.80     5949.79   2126.23 o 
  -6  28   1     1435.69      641.32   1344.20 o 
  -4  28   1    14361.22    12679.76   2161.86 o 
  -2  28   1     8276.32     8499.59   1842.85 o 
   0  28   1    28024.33    26597.64   3238.07 o 
   2  28   1     7570.11     5940.62   2005.44 o 
   4  28   1      602.06      313.52   1545.50 o 
   6  28   1    17576.78    15281.78   2855.77 o 
   8  28   1     7352.94     6001.90   2691.17 o 
  10  28   1     3748.92     3357.62   2492.01 o 
  12  28   1      152.79     1540.63   3445.01 o 
  14  28   1     3846.81     3894.36   4108.34 o 
  16  28   1       39.47      338.44   2556.90 o 
 -15  29   1    14049.03    16369.15   5862.94 o 
 -13  29   1      592.42     -813.11   3188.24 o 
 -11  29   1      201.85    -2203.95   2546.31 o 
  -9  29   1     3855.91     3516.36   2619.60 o 
  -7  29   1     8588.82     8731.14   2992.34 o 
  -5  29   1    20550.68    19331.72   2546.46 o 
  -3  29   1     6119.00     5326.23   1750.87 o 
  -1  29   1     4786.31     4019.07   1811.84 o 
   1  29   1    27136.20    23127.41   3170.33 o 
   3  29   1    29410.23    29346.01   3526.38 o 
   5  29   1     8012.33     8644.76   2387.04 o 
   7  29   1     9769.89    12818.10   2855.33 o 
   9  29   1      307.60      230.68   2025.23 o 
  11  29   1      238.36      256.77   2696.10 o 
  13  29   1    10500.08     7125.39   4322.31 o 
  15  29   1    14989.25    14571.75   5927.13 o 
 -14  30   1    40599.25    44977.71   8644.62 o 
 -12  30   1    26758.41    30598.54   7275.18 o 
 -10  30   1    30228.67    30469.32   5099.95 o 
  -8  30   1     2092.55     1263.72   2331.43 o 
  -6  30   1     5505.00     6081.32   2771.11 o 
  -4  30   1    51739.53    49214.23   4293.22 o 
  -2  30   1    89768.30    87173.00   4973.61 o 
   0  30   1    65877.80    62824.49   4256.22 o 
   2  30   1     9328.15     8086.97   2310.61 o 
   4  30   1    17643.41    17314.85   3044.84 o 
   6  30   1    29049.65    30091.23   3837.96 o 
   8  30   1    41300.05    39404.24   4358.18 o 
  10  30   1    24652.80    23087.99   6119.71 o 
  12  30   1     6086.65     7104.00   4407.90 o 
  14  30   1     1164.43     1733.20   3851.56 o 
 -13  31   1     1058.42     3059.85   4215.32 o 
 -11  31   1     7784.82     7201.76   3230.10 o 
  -9  31   1    22090.39    23642.21   4585.02 o 
  -7  31   1    41807.77    39350.15   8366.45 o 
  -5  31   1    38940.40    48272.94   8644.62 o 
  -3  31   1     8023.07     7069.65   3110.03 o 
  -1  31   1     1703.48     1197.92   1798.83 o 
   1  31   1    38251.40    34185.06   3902.11 o 
   3  31   1    72522.57    69668.77   4711.91 o 
   5  31   1    24139.18    23562.48   3533.17 o 
   7  31   1     9144.94     9551.00   2667.84 o 
   9  31   1       87.90      175.29   2385.05 o 
  11  31   1     3257.17     3145.44   3894.36 o 
  13  31   1    13168.19    14807.13   5862.94 o 
 -12  32   1       30.32     1326.65   2526.73 o 
 -10  32   1     1620.28     2760.29   4236.72 o 
  -8  32   1     1203.83    -1540.63   3573.40 o 
  -6  32   1      177.91    -1112.67   3765.97 o 
  -4  32   1     3359.32     1840.19   3894.36 o 
  -2  32   1       24.66      130.57   2653.30 o 
   0  32   1     1535.20     2685.55   1856.35 o 
   2  32   1     1876.35     2528.76   1946.02 o 
   4  32   1     3242.44     5100.53   2191.71 o 
   6  32   1     4781.00     5621.90   2329.50 o 
   8  32   1      360.92     1161.04   2553.49 o 
  10  32   1      552.14     1898.08   2836.27 o 
  12  32   1      432.11    -1027.08   3124.05 o 
  -9  33   1     9518.29    12325.01   5627.56 o 
  -7  33   1    31261.73    29378.88   7788.72 o 
  -5  33   1    25509.48    26468.81   7232.38 o 
  -3  33   1     3021.18     6376.48   4857.25 o 
  -1  33   1      647.96    -1061.00   2516.47 o 
   1  33   1    20474.47    15517.21   4045.66 o 
   3  33   1    31784.84    30124.88   3916.85 o 
   5  33   1    18621.61    20295.20   3447.23 o 
   7  33   1     3819.47     6863.61   3119.04 o 
   9  33   1     2111.42     2495.21   2781.20 o 
  11  33   1    16600.62    20006.74   6290.89 o 
  -8  34   1    13304.76    11190.93   5755.95 o 
  -6  34   1     1133.46     1882.99   3851.56 o 
  -4  34   1    33824.58    35947.93   8238.07 o 
  -2  34   1    64995.81    62202.77   9457.73 o 
   0  34   1    34692.89    33658.65   5250.80 o 
   2  34   1     5131.45     3801.43   3107.94 o 
   4  34   1    20408.33    20067.33   4480.82 o 
   6  34   1    51766.36    48224.29   6165.69 o 
   8  34   1    53097.52    55792.43   6842.62 o 
  10  34   1    34927.79    44849.33   8687.42 o 
  -7  35   1     9808.97    12153.83   5670.36 o 
  -5  35   1    11677.00     9414.94   5328.00 o 
  -3  35   1     4298.30     6633.25   5221.01 o 
  -1  35   1     1933.27     2417.93   4151.13 o 
   1  35   1    11283.56     7926.26   3680.38 o 
   3  35   1    17710.51    16028.97   4377.87 o 
   5  35   1     5062.22     3701.78   4664.67 o 
   7  35   1     1804.10     -278.17   4151.13 o 
  -4  36   1     3016.08     1562.02   4386.50 o 
  -2  36   1     3583.49      492.14   4258.12 o 
   0  36   1     1015.27    -1241.06   4236.72 o 
   2  36   1     2325.24     1510.42   2957.26 o 
   4  36   1     1002.86    -1069.88   3958.55 o 
   6  36   1    10060.89     8259.47   5541.97 o 
  -1  37   1      408.23     1390.84   4728.87 o 
   1  37   1    12450.79    10163.85   5520.58 o 
 -24   0   2    24326.50    18487.51   6269.49 o 
 -22   0   2    27082.26    23743.92   6611.85 o 
 -20   0   2    17438.92    18347.02   3790.14 o 
 -18   0   2     8700.72     8436.18   2682.89 o 
 -16   0   2   144337.73   130307.51   6333.08 o 
 -14   0   2   110076.14   104199.47   5333.31 o 
 -12   0   2   141202.34   135851.83   5340.96 o 
 -10   0   2    42169.80    42185.82   1771.55 o 
  -8   0   2    25070.89    24552.54   1358.96 o 
  -6   0   2   256758.27   247739.63   3391.96 o 
  -4   0   2  1004553.69  1093248.75  11837.84 o 
  -2   0   2   316377.59   338649.06   4536.28 o 
   2   0   2     5088.32     4699.56    421.89 o 
   4   0   2   232870.80   227894.69   3548.02 o 
   6   0   2    67093.38    57733.80   2778.21 o 
   8   0   2    90560.85    85162.98   3680.38 o 
  10   0   2    89424.27    84632.18   4130.59 o 
  12   0   2    17294.50    16643.73   2659.72 o 
  14   0   2    35096.36    37366.19   3925.79 o 
  16   0   2   100091.27    93979.25   5680.33 o 
  18   0   2    47198.13    46965.30   8409.25 o 
  20   0   2    12113.75    14179.43   3546.11 o 
  22   0   2       22.39    -1243.89   2404.45 o 
  24   0   2     3063.84     3686.15   2345.20 o 
 -25   1   2     2012.14     3468.24   3125.40 o 
 -23   1   2     1564.20     1744.18   2207.27 o 
 -21   1   2     8802.31     9666.99   2313.20 o 
 -19   1   2    32924.20    31542.47   3139.54 o 
 -17   1   2    23528.66    26010.26   2682.84 o 
 -15   1   2     1866.11     1554.83   1321.74 o 
 -13   1   2     5637.88     4280.31   1317.11 o 
 -11   1   2    68765.57    66435.38   1608.10 o 
  -9   1   2    30843.07    26756.31   1338.31 o 
  -7   1   2    64842.54    61666.59   1570.91 o 
  -5   1   2    32894.06    33585.83   1219.35 o 
  -3   1   2     2513.86     2338.54    382.47 o 
  -1   1   2   258225.61   210637.78   3680.38 o 
   1   1   2   195713.19   193104.00   4594.85 o 
   3   1   2    89320.43    88583.11   1216.90 o 
   5   1   2    11541.16    10669.18    608.68 o 
   7   1   2    65823.63    61696.77   2788.89 o 
   9   1   2      714.95     1599.24    917.13 o 
  11   1   2    88725.91    82988.65   3023.01 o 
  13   1   2    39896.41    38287.76   2633.64 o 
  15   1   2    25227.85    22068.45   2448.36 o 
  17   1   2     1634.28     1594.63   1495.90 o 
  19   1   2    17967.16    14862.37   2499.99 o 
  21   1   2    26018.96    28175.59   3288.86 o 
  23   1   2     9513.37    11787.59   2315.15 o 
  25   1   2    10445.69    12771.05   2281.00 o 
 -24   2   2      165.19     -212.28   2096.36 o 
 -22   2   2      243.73     -919.00   1905.30 o 
 -20   2   2     4621.66     3533.40   2149.13 o 
 -18   2   2    19819.44    17678.72   2477.72 o 
 -16   2   2      463.03      674.83   1358.59 o 
 -14   2   2    16564.94    16948.90   2064.66 o 
 -12   2   2      936.75     1345.92    648.24 o 
 -10   2   2     2108.47     1591.79    664.00 o 
  -8   2   2    18339.88    16654.40   1067.27 o 
  -6   2   2    64102.71    65971.77   1705.26 o 
  -4   2   2    43118.80    45514.40   1247.61 o 
  -2   2   2     5778.27     6288.42    569.15 o 
   0   2   2     1749.70     1612.96    311.66 o 
   2   2   2     2162.56     2839.72    367.66 o 
   4   2   2    14702.21    14263.24    799.77 o 
   6   2   2     1156.33     1189.24    386.24 o 
   8   2   2    38062.74    34736.43   1812.20 o 
  10   2   2     1715.46     2397.93   1048.80 o 
  12   2   2      535.50      251.56   1060.62 o 
  14   2   2    24995.18    23285.08   2392.09 o 
  16   2   2       93.31      545.87   1444.14 o 
  18   2   2    23657.96    24730.31   2871.79 o 
  20   2   2     8687.76    10412.34   2000.26 o 
  22   2   2     3159.49     5034.95   1855.40 o 
  24   2   2       16.54     -120.60   1617.12 o 
 -25   3   2     1713.42     -430.82   2698.08 o 
 -23   3   2     3317.77     3858.98   2381.45 o 
 -21   3   2    35033.89    38164.20   4218.93 o 
 -19   3   2    80110.19    75114.57   5585.25 o 
 -17   3   2    70324.19    65581.84   4145.31 o 
 -15   3   2    12822.41    10805.59   1946.37 o 
 -13   3   2    20933.94    22805.75   2149.91 o 
 -11   3   2    33914.12    30657.50   1550.61 o 
  -9   3   2   369650.63   372580.03   4533.38 o 
  -7   3   2   201864.64   201113.39   3050.58 o 
  -5   3   2    16323.99    16911.28   1031.87 o 
  -3   3   2     4723.41     5420.77    527.75 o 
  -1   3   2    66987.87    69550.99   2960.17 o 
   1   3   2   107220.30   122849.79   1659.82 o 
   3   3   2   595424.06   633370.94   3721.68 o 
   5   3   2   168250.03   159856.69   2665.67 o 
   7   3   2     4271.94     4925.53    843.63 o 
   9   3   2    44427.58    40048.80   1662.83 o 
  11   3   2    91161.24    83941.03   3066.55 o 
  13   3   2   138765.23   125238.66   4460.15 o 
  15   3   2    38259.21    37320.22   2947.45 o 
  17   3   2     8609.71     8480.06   1534.75 o 
  19   3   2     4331.61     3849.03   1510.90 o 
  21   3   2    16621.59    16953.31   2396.45 o 
  23   3   2    25792.17    31059.89   3204.01 o 
  25   3   2    14539.37    14516.67   2873.24 o 
 -24   4   2    22546.52    21038.75   4632.11 o 
 -22   4   2    26971.28    27331.50   3806.94 o 
 -20   4   2     2894.14     3427.28   2064.60 o 
 -18   4   2    17951.21    16427.11   2651.85 o 
 -16   4   2    75403.73    71076.32   4018.26 o 
 -14   4   2   127437.36   122136.71   4615.11 o 
 -12   4   2    48205.68    47058.86   2820.14 o 
 -10   4   2      530.29      435.48    686.70 o 
  -8   4   2    94645.37    89807.12   2294.67 o 
  -6   4   2   166496.83   162541.86   2896.99 o 
  -4   4   2   590008.38   616421.06  12218.02 o 
  -2   4   2   366447.16   411727.66  11953.14 o 
   0   4   2     9401.94     8369.92    605.34 o 
   2   4   2   361379.94   389271.47   4343.04 o 
   4   4   2    89145.88    83538.84   1830.72 o 
   6   4   2   223339.70   225641.67   3278.56 o 
   8   4   2   295254.00   293946.94   4202.17 o 
  10   4   2    31960.92    29289.04   1813.45 o 
  12   4   2    20776.51    20735.80   1840.31 o 
  14   4   2     2764.15     3654.48   1244.67 o 
  16   4   2    65040.63    66104.42   3074.15 o 
  18   4   2    63138.19    61884.75   3156.49 o 
  20   4   2    23356.76    26557.18   2787.05 o 
  22   4   2     4564.80     5549.29   1960.18 o 
  24   4   2     2098.86     1673.54   1927.80 o 
 -25   5   2      108.47     -171.11   2279.63 o 
 -23   5   2     1929.50     -883.47   2412.41 o 
 -21   5   2     4363.80     4364.12   2159.63 o 
 -19   5   2      524.64     -161.71   1591.81 o 
 -17   5   2     2962.78     2130.04   1705.28 o 
 -15   5   2      429.98      421.68   1494.72 o 
 -13   5   2    22348.62    21739.68   2462.50 o 
 -11   5   2    31756.76    32083.47   2348.63 o 
  -9   5   2    47033.35    44867.02   2285.63 o 
  -7   5   2    41990.97    41889.07   1636.03 o 
  -5   5   2    26375.44    27354.84   1289.90 o 
  -3   5   2     9559.90    11100.83    724.71 o 
  -1   5   2     2893.23     2817.90    452.62 o 
   1   5   2    46973.66    47481.64   1427.39 o 
   3   5   2      244.88      186.15    540.56 o 
   5   5   2    11974.57    13585.35   1033.19 o 
   7   5   2    19220.88    23106.61   1389.71 o 
   9   5   2      122.52      390.76    759.27 o 
  11   5   2     2100.32     1851.13    931.32 o 
  13   5   2    15609.20    15535.13   1778.81 o 
  15   5   2    14973.41    14882.52   1876.99 o 
  17   5   2      797.93      789.98   1249.81 o 
  19   5   2     6279.43     6656.73   1790.53 o 
  21   5   2     7286.22     8666.39   1997.05 o 
  23   5   2     2342.43     2597.16   1936.45 o 
  25   5   2     2421.24     3570.66   3283.71 o 
 -24   6   2    10463.26    13545.18   3183.81 o 
 -22   6   2     5872.40     7549.50   2114.51 o 
 -20   6   2       43.67      -65.39   1729.99 o 
 -18   6   2      322.79      367.97   1563.78 o 
 -16   6   2     7329.32     5473.21   2015.89 o 
 -14   6   2    15143.56    15954.93   2381.80 o 
 -12   6   2    41939.64    43505.09   2703.79 o 
 -10   6   2    30270.28    31603.59   2159.26 o 
  -8   6   2     3048.42     3091.34   1038.26 o 
  -6   6   2    10539.22    10016.98   1192.07 o 
  -4   6   2   177202.03   190202.09   4638.89 o 
  -2   6   2   111908.01   118787.42   2708.23 o 
   0   6   2      637.18      132.54    557.45 o 
   2   6   2     1155.59     1719.59    592.51 o 
   4   6   2    21571.97    21414.89   1231.13 o 
   6   6   2   217809.03   222773.08   3798.93 o 
   8   6   2    59301.00    56605.75   2064.09 o 
  10   6   2     1068.88      961.51    832.33 o 
  12   6   2      499.75     -507.46    902.64 o 
  14   6   2     7048.31     6858.23   1472.46 o 
  16   6   2    15393.69    14166.55   1937.00 o 
  18   6   2    18160.96    18511.76   2296.88 o 
  20   6   2    12003.79    16095.33   2399.23 o 
  22   6   2      682.48    -1184.45   1602.47 o 
  24   6   2     3864.74     3830.70   2079.57 o 
 -25   7   2      195.70     -854.69   1985.29 o 
 -23   7   2    10119.67     8209.71   2558.41 o 
 -21   7   2    51954.19    49586.57   3860.02 o 
 -19   7   2    52052.86    50331.95   3157.47 o 
 -17   7   2    44016.64    39815.76   3681.85 o 
 -15   7   2    14635.06    14620.25   2427.50 o 
 -13   7   2    22803.00    24215.96   2592.98 o 
 -11   7   2   117840.72   118594.78   3973.55 o 
  -9   7   2   349267.25   347371.91   5900.92 o 
  -7   7   2   274514.44   284976.19   4167.64 o 
  -5   7   2    58500.64    60627.13   2476.96 o 
  -3   7   2    18336.99    19280.96   1064.40 o 
  -1   7   2    97970.96    96503.00   4579.48 o 
   1   7   2   248957.00   258335.75   3549.95 o 
   3   7   2   110203.10   115090.71   2345.98 o 
   5   7   2    34143.12    30952.10   1530.55 o 
   7   7   2     9026.40     8988.91   1171.61 o 
   9   7   2    61111.09    58831.46   2225.86 o 
  11   7   2   105769.95   101461.23   3107.92 o 
  13   7   2    98702.64    93026.15   3247.64 o 
  15   7   2    19795.21    18970.44   2110.95 o 
  17   7   2      865.70      752.42   1258.42 o 
  19   7   2     5736.65     5359.24   1861.85 o 
  21   7   2    60688.95    62692.25   4303.49 o 
  23   7   2    60176.32    65301.00   4764.56 o 
  25   7   2    26650.46    28387.41   5463.97 o 
 -24   8   2    19442.48    20136.94   3620.11 o 
 -22   8   2     9178.75     9431.00   2610.13 o 
 -20   8   2      110.84    -1026.43   1320.22 o 
 -18   8   2     6930.62     6311.49   1808.93 o 
 -16   8   2     6779.30     7041.29   1730.84 o 
 -14   8   2    63492.20    62788.67   3002.67 o 
 -12   8   2    22085.70    22262.50   2005.95 o 
 -10   8   2      118.83     -218.81    755.09 o 
  -8   8   2    86220.66    86578.55   2605.38 o 
  -6   8   2   166168.59   167386.17   3138.41 o 
  -4   8   2   198340.25   204300.33   4994.06 o 
  -2   8   2    11169.35    11574.18    892.29 o 
   0   8   2    15572.23    16713.90   1234.38 o 
   2   8   2     2021.33     1938.40    704.36 o 
   4   8   2   183246.09   189797.52   3261.56 o 
   6   8   2    75852.81    72781.60   2331.36 o 
   8   8   2   199658.09   197050.28   4092.60 o 
  10   8   2    13242.30    13349.23   1674.76 o 
  12   8   2     6053.20     7244.34   1544.02 o 
  14   8   2     3121.36     2389.00   1404.14 o 
  16   8   2    14267.04    16316.00   2270.21 o 
  18   8   2    23721.82    25612.67   2851.09 o 
  20   8   2    23815.38    22900.94   2960.92 o 
  22   8   2     8224.22    10807.91   2515.06 o 
  24   8   2     3396.93     2487.09   2045.28 o 
 -25   9   2       44.30     3017.06   4429.30 o 
 -23   9   2      247.98      195.89   1922.38 o 
 -21   9   2       16.23     -670.72   1626.78 o 
 -19   9   2      894.41      581.27   1367.12 o 
 -17   9   2     2329.12     2746.94   1460.35 o 
 -15   9   2    20371.43    19341.64   2281.54 o 
 -13   9   2     6632.50     5831.15   1432.03 o 
 -11   9   2     3894.36     2659.07   1059.68 o 
  -9   9   2       53.85      178.59    738.09 o 
  -7   9   2    20929.64    21511.02   1495.82 o 
  -5   9   2     5207.71     5846.60    887.77 o 
  -3   9   2       53.91      204.80    541.78 o 
  -1   9   2     7968.21     8496.29    915.82 o 
   1   9   2    35959.68    39096.69   1791.21 o 
   3   9   2     2048.66     2146.19    680.57 o 
   5   9   2     5682.58     6664.96   1014.68 o 
   7   9   2    14433.27    14755.20   1469.77 o 
   9   9   2     2467.72     2944.54   1045.18 o 
  11   9   2    12410.82    13580.20   1823.98 o 
  13   9   2       27.29      -68.75   1139.97 o 
  15   9   2    11539.90    10437.91   1978.88 o 
  17   9   2     1333.49     2010.78   1442.06 o 
  19   9   2      535.14      402.69   1531.69 o 
  21   9   2     3597.39     3515.91   1882.76 o 
  23   9   2     2252.01     2040.66   2035.72 o 
  25   9   2      813.24      192.58   4300.91 o 
 -24  10   2    39361.09    42966.37   4858.37 o 
 -22  10   2    21436.87    19649.41   3334.34 o 
 -20  10   2     4648.92     4165.90   2125.78 o 
 -18  10   2      771.34      827.06   1412.11 o 
 -16  10   2    23820.11    26830.20   2668.41 o 
 -14  10   2    88141.45    86438.20   3561.03 o 
 -12  10   2   200385.20   195314.38   4674.91 o 
 -10  10   2     5099.57     5417.29   1154.49 o 
  -8  10   2    11973.17    13431.09   1433.54 o 
  -6  10   2    33568.61    32315.83   1664.07 o 
  -4  10   2   113019.46   114149.26   2552.52 o 
  -2  10   2   208131.03   215186.61   3163.45 o 
   0  10   2    17373.73    17462.19   1352.65 o 
   2  10   2     3957.39     4300.30    911.39 o 
   4  10   2     8489.13     9026.80   1073.51 o 
   6  10   2   114575.73   115187.55   3033.88 o 
   8  10   2    46833.39    44741.39   2200.41 o 
  10  10   2    76413.84    74602.76   2964.38 o 
  12  10   2      276.27      815.84   1180.55 o 
  14  10   2     2451.98     3790.18   1532.83 o 
  16  10   2    20009.54    21666.56   2572.46 o 
  18  10   2    34113.61    31864.26   3134.43 o 
  20  10   2    24082.19    25292.83   3065.57 o 
  22  10   2      366.28    -1188.27   1616.99 o 
  24  10   2     3733.42     5551.60   3530.47 o 
 -25  11   2      243.41    -3937.15   3937.15 o 
 -23  11   2    11062.56    11029.57   2944.58 o 
 -21  11   2    33142.41    30310.24   3896.27 o 
 -19  11   2    63028.63    66131.99   4482.76 o 
 -17  11   2    29463.29    27695.87   2709.77 o 
 -15  11   2       36.72      230.60   1242.64 o 
 -13  11   2     7929.49     7654.93   1568.08 o 
 -11  11   2   134538.14   131756.63   3805.36 o 
  -9  11   2   125117.70   127252.41   3440.10 o 
  -7  11   2    98591.11   100485.73   2857.14 o 
  -5  11   2      507.38      642.71    673.68 o 
  -3  11   2    69783.20    69337.81   2035.06 o 
  -1  11   2   192239.66   199180.63   3379.83 o 
   1  11   2   133170.20   134011.95   5472.41 o 
   3  11   2    90650.21    90867.77   3927.03 o 
   5  11   2     7351.74    10907.58   1262.62 o 
   7  11   2    26306.45    28797.69   1870.46 o 
   9  11   2    36063.38    36223.95   2260.54 o 
  11  11   2   122059.08   121039.68   4401.33 o 
  13  11   2   107611.16   104024.63   3930.67 o 
  15  11   2    43164.16    45233.68   3249.69 o 
  17  11   2       70.53    -1189.32   1189.32 o 
  19  11   2     3995.39     4234.52   1781.58 o 
  21  11   2    36920.12    41944.39   3920.20 o 
  23  11   2    58976.23    66689.52   4931.64 o 
 -24  12   2     4945.57     7862.62   2838.89 o 
 -22  12   2     1026.26     2056.33   2068.08 o 
 -20  12   2      139.49     -230.87   1689.73 o 
 -18  12   2     6861.36     7137.02   2299.44 o 
 -16  12   2    10417.28    10523.78   1950.86 o 
 -14  12   2    22898.69    23666.04   2403.84 o 
 -12  12   2   102457.27   100642.08   3604.78 o 
 -10  12   2      156.25       81.61    899.83 o 
  -8  12   2      118.92      369.70    771.47 o 
  -6  12   2    16382.38    16971.23   1477.74 o 
  -4  12   2     5114.06     6487.50    988.71 o 
  -2  12   2    12037.93    11929.18   1182.92 o 
   0  12   2    17647.02    19852.39   1555.39 o 
   2  12   2    36194.02    37466.36   1958.52 o 
   4  12   2    11543.76    13435.17   1340.56 o 
   6  12   2     8387.53     8457.82   1262.44 o 
   8  12   2      814.69     1000.74    953.52 o 
  10  12   2     6468.98     6903.29   1493.15 o 
  12  12   2    15741.90    15572.35   2044.59 o 
  14  12   2     1728.58     2068.61   1382.46 o 
  16  12   2     4934.55     5678.55   1739.24 o 
  18  12   2     2986.09     3752.14   1766.92 o 
  20  12   2     7339.51     8679.55   2272.52 o 
  22  12   2     1482.83      649.83   1787.60 o 
 -23  13   2       76.14    -1624.39   1864.35 o 
 -21  13   2     6382.62     6261.28   2430.55 o 
 -19  13   2    32386.88    29165.11   3749.56 o 
 -17  13   2     3515.75     3709.75   1634.42 o 
 -15  13   2     7533.68     9591.25   1868.02 o 
 -13  13   2     4446.63     4949.67   1522.07 o 
 -11  13   2     3811.05     3904.61   1299.34 o 
  -9  13   2    32903.69    32621.81   2091.48 o 
  -7  13   2    13458.71    14337.81   1516.11 o 
  -5  13   2    16422.82    15550.62   1413.48 o 
  -3  13   2     4652.89     4496.22    884.78 o 
  -1  13   2    62920.58    64659.71   2209.46 o 
   1  13   2   148315.09   153727.11   3771.11 o 
   3  13   2    35651.83    36034.25   2016.41 o 
   5  13   2     1062.27      852.69    816.87 o 
   7  13   2    35373.85    37432.97   2100.88 o 
   9  13   2      698.13      461.50   1033.43 o 
  11  13   2      623.49     1537.22   1264.64 o 
  13  13   2    26965.55    29582.99   2759.70 o 
  15  13   2    15645.77    15014.58   2268.11 o 
  17  13   2      275.95     -153.20   1414.73 o 
  19  13   2    11903.28    11024.42   2315.23 o 
  21  13   2     2063.29     2141.00   2005.47 o 
  23  13   2     4226.17     3494.16   2432.80 o 
 -24  14   2    16320.42    16904.09   6590.45 o 
 -22  14   2    16502.54    18311.64   3467.89 o 
 -20  14   2     3847.91     5577.99   2282.15 o 
 -18  14   2    17608.29    19283.69   3045.81 o 
 -16  14   2    79595.07    84745.53   3893.05 o 
 -14  14   2   195446.53   197641.70   6189.30 o 
 -12  14   2    43693.84    44426.93   2738.85 o 
 -10  14   2      209.93      137.83    985.35 o 
  -8  14   2    26432.29    29652.85   2092.06 o 
  -6  14   2    78017.21    77287.69   2679.78 o 
  -4  14   2   234243.97   231913.94   4116.56 o 
  -2  14   2   237787.31   251536.73   4364.90 o 
   0  14   2    55822.20    58333.18   2543.25 o 
   2  14   2    30780.64    34150.23   2582.18 o 
   4  14   2   120511.92   126332.05   3762.99 o 
   6  14   2    48546.05    46913.70   2309.21 o 
   8  14   2   107122.42   111955.98   3630.65 o 
  10  14   2    36752.27    36562.40   2532.42 o 
  12  14   2     8185.98     8009.14   1715.21 o 
  14  14   2    36955.72    36854.09   3047.75 o 
  16  14   2    81657.95    85689.14   4119.64 o 
  18  14   2    84657.95    90178.31   4467.23 o 
  20  14   2    19771.92    23699.33   3160.87 o 
  22  14   2     4755.78     6471.52   2566.48 o 
 -23  15   2      553.33     -637.12   2053.24 o 
 -21  15   2    18845.59    16780.41   3270.75 o 
 -19  15   2    47467.16    45850.68   4486.40 o 
 -17  15   2    45813.66    47332.12   4286.48 o 
 -15  15   2     2706.33     2304.61   1477.46 o 
 -13  15   2    14169.37    14862.23   2115.58 o 
 -11  15   2    32039.91    33213.80   2708.59 o 
  -9  15   2    80407.02    84242.55   3179.88 o 
  -7  15   2    48217.39    48725.91   2374.45 o 
  -5  15   2    30877.76    31284.71   1842.29 o 
  -3  15   2    13266.80    13849.33   1455.75 o 
  -1  15   2    73196.23    74771.90   2560.12 o 
   1  15   2   182527.80   190601.80   4895.35 o 
   3  15   2    60785.77    58001.63   3604.37 o 
   5  15   2    29305.46    29958.27   1978.15 o 
   7  15   2     2940.62     2756.83   1155.71 o 
   9  15   2    19153.51    19132.86   2114.53 o 
  11  15   2    40059.13    40110.01   2807.46 o 
  13  15   2    50251.67    54511.81   3299.15 o 
  15  15   2    14520.76    16338.42   2387.47 o 
  17  15   2     1790.65     1773.64   1578.21 o 
  19  15   2     1463.98     1022.57   1910.82 o 
  21  15   2     7777.45     9786.65   2850.42 o 
 -24  16   2        0.61    -3295.23   4172.53 o 
 -22  16   2      252.81      921.13   2272.93 o 
 -20  16   2      607.33     -909.74   1730.85 o 
 -18  16   2       10.66     1098.22   1745.63 o 
 -16  16   2       63.63     -840.67   1577.05 o 
 -14  16   2      814.50      802.54   1296.00 o 
 -12  16   2     5885.19     8207.42   1790.73 o 
 -10  16   2     4155.04     4272.76   1429.79 o 
  -8  16   2     8233.02     8378.42   1510.84 o 
  -6  16   2     5121.87     4890.70   1179.44 o 
  -4  16   2      732.08      628.83    909.07 o 
  -2  16   2      311.75      888.97    770.20 o 
   0  16   2    19433.62    20360.12   1688.73 o 
   2  16   2     2121.53     2653.75   1104.79 o 
   4  16   2       79.41      123.85    892.69 o 
   6  16   2    23062.96    22760.71   1987.26 o 
   8  16   2     1092.11      806.04   1051.28 o 
  10  16   2     2338.03     2920.75   1392.70 o 
  12  16   2     2044.70     2770.58   1511.18 o 
  14  16   2     5004.80     5940.53   1786.36 o 
  16  16   2       32.40     -883.62   1346.71 o 
  18  16   2       33.28     -201.15   1899.41 o 
  20  16   2      600.83      438.25   1902.17 o 
  22  16   2       88.24     1497.41   2625.88 o 
 -23  17   2     1042.61     -556.34   4129.73 o 
 -21  17   2    12635.94    14201.91   3166.06 o 
 -19  17   2    20081.68    25329.35   3702.76 o 
 -17  17   2    22446.51    23281.64   3350.04 o 
 -15  17   2      847.96      989.70   1708.68 o 
 -13  17   2     7720.06     7863.53   1824.85 o 
 -11  17   2    21452.03    25992.85   2459.61 o 
  -9  17   2    65933.86    61155.65   2932.06 o 
  -7  17   2    39205.91    38953.83   2298.37 o 
  -5  17   2      632.81     1175.01    866.63 o 
  -3  17   2    20174.07    21669.05   1824.93 o 
  -1  17   2    51436.30    51506.34   2355.51 o 
   1  17   2   136291.70   138377.92   5542.81 o 
   3  17   2    64241.61    65406.55   3038.95 o 
   5  17   2     5891.51     6386.10   1495.37 o 
   7  17   2      690.74      879.06   1093.90 o 
   9  17   2     7501.03     8625.98   1714.14 o 
  11  17   2    46085.35    49716.85   3145.34 o 
  13  17   2    41877.69    46639.86   3358.89 o 
  15  17   2    17663.87    20234.82   2669.91 o 
  17  17   2        7.20      506.08   1850.41 o 
  19  17   2     4017.00     4947.77   2428.35 o 
  21  17   2     8650.12     8822.41   3403.93 o 
 -22  18   2    20509.79    22114.47   4005.29 o 
 -20  18   2     1800.12      969.93   2195.57 o 
 -18  18   2     4184.22     6088.65   2324.75 o 
 -16  18   2    55018.65    59944.51   4637.94 o 
 -14  18   2    76551.09    86566.59   4780.57 o 
 -12  18   2    28887.16    30310.30   2744.10 o 
 -10  18   2    12691.39    14705.05   2009.49 o 
  -8  18   2    10158.14    10463.77   1701.88 o 
  -6  18   2    59748.43    60719.98   2731.30 o 
  -4  18   2   160147.52   161295.20   4144.72 o 
  -2  18   2   117373.87   117830.34   3525.37 o 
   0  18   2     7569.64     8133.16   1327.81 o 
   2  18   2    20931.16    21619.60   2147.74 o 
   4  18   2    54032.95    54791.29   2989.17 o 
   6  18   2   128285.39   128753.41   4948.62 o 
   8  18   2   130320.82   129285.80   4231.42 o 
  10  18   2    28769.48    32711.72   2784.55 o 
  12  18   2        4.16       49.73   1310.63 o 
  14  18   2    16049.49    16595.03   2467.76 o 
  16  18   2    51849.68    58294.61   4609.00 o 
  18  18   2    46116.18    54063.59   4853.92 o 
  20  18   2    14195.61    17295.56   4249.62 o 
 -21  19   2     3766.04     4219.07   2591.11 o 
 -19  19   2    17909.42    18517.91   3386.48 o 
 -17  19   2    22143.92    24111.67   3584.48 o 
 -15  19   2       63.77      121.08   1567.70 o 
 -13  19   2    18320.59    17818.95   2836.72 o 
 -11  19   2    12058.01    14549.37   2153.29 o 
  -9  19   2    50096.52    50808.70   2882.93 o 
  -7  19   2    28089.90    26736.54   2251.70 o 
  -5  19   2    45686.19    44033.29   2734.11 o 
  -3  19   2      838.41     1278.11    930.66 o 
  -1  19   2    10012.80     8615.19   1438.70 o 
   1  19   2     5129.91     5663.49   1252.95 o 
   3  19   2      535.84      689.06   1047.93 o 
   5  19   2      174.88     -327.58   1100.06 o 
   7  19   2      184.50      235.19   1230.36 o 
   9  19   2    16877.99    16587.85   2184.73 o 
  11  19   2      799.60      571.75   1317.74 o 
  13  19   2     5418.40     7538.54   2300.57 o 
  15  19   2     1483.96     3054.15   2070.96 o 
  17  19   2      275.31      819.74   1970.89 o 
  19  19   2      822.14      287.91   2022.81 o 
 -22  20   2     1946.03     2118.36   4600.48 o 
 -20  20   2      640.94     1188.05   2201.68 o 
 -18  20   2      167.46     -221.12   1840.36 o 
 -16  20   2     8536.15    11323.74   2717.26 o 
 -14  20   2     9200.94     8490.12   2376.06 o 
 -12  20   2    39197.12    38225.91   3661.20 o 
 -10  20   2     2409.01     2101.63   1365.25 o 
  -8  20   2     1840.15     2770.18   1333.76 o 
  -6  20   2    15908.49    17312.25   2258.91 o 
  -4  20   2     8132.39     8297.84   1523.46 o 
  -2  20   2     1417.61     1297.44    999.80 o 
   0  20   2      954.08      309.25    853.55 o 
   2  20   2     9806.29     9264.95   1725.53 o 
   4  20   2     8259.07     9299.95   1762.11 o 
   6  20   2    26443.16    28395.81   2791.44 o 
   8  20   2     9000.95    10397.27   1841.59 o 
  10  20   2     2786.02     3070.50   1492.93 o 
  12  20   2     3515.58     2641.40   1943.97 o 
  14  20   2      148.99     1331.13   1901.01 o 
  16  20   2     1689.39     1900.34   2178.72 o 
  18  20   2      384.73      641.11   2112.23 o 
  20  20   2     4005.26     3862.85   3001.72 o 
 -21  21   2    13801.76    16883.73   3707.35 o 
 -19  21   2    22953.84    23913.39   3861.04 o 
 -17  21   2    15568.61    17682.53   3298.44 o 
 -15  21   2       40.75      885.32   1720.43 o 
 -13  21   2     4253.46     3589.54   1882.49 o 
 -11  21   2    98804.59   107714.39   5058.13 o 
  -9  21   2   136482.00   140491.08   4526.90 o 
  -7  21   2   111660.44   109029.08   4463.08 o 
  -5  21   2     5787.43     7842.42   1584.59 o 
  -3  21   2     5560.22     6180.25   1422.99 o 
  -1  21   2    72231.73    70331.20   3086.64 o 
   1  21   2    78851.48    77875.03   3203.66 o 
   3  21   2    90989.66    88931.32   3914.72 o 
   5  21   2    50662.64    52718.69   3212.44 o 
   7  21   2    10850.38    12798.33   2254.48 o 
   9  21   2    30322.23    32921.07   2882.16 o 
  11  21   2    82797.66    83572.69   4744.96 o 
  13  21   2    31889.34    39484.09   4022.56 o 
  15  21   2    17016.72    19020.22   3227.39 o 
  17  21   2     1337.95      997.76   1987.83 o 
  19  21   2     7284.77     6887.13   3220.12 o 
 -20  22   2     3123.98     4717.94   2612.87 o 
 -18  22   2     3217.74     3085.93   2232.03 o 
 -16  22   2    28588.08    31180.10   4006.07 o 
 -14  22   2    31278.05    36692.97   4007.91 o 
 -12  22   2    38298.80    41755.07   3908.91 o 
 -10  22   2     8804.04     8293.32   2124.96 o 
  -8  22   2      521.70      272.82   1173.60 o 
  -6  22   2   102150.95    95312.30   3760.50 o 
  -4  22   2    80678.16    74121.07   3312.98 o 
  -2  22   2    28351.55    29611.78   2400.37 o 
   0  22   2     8138.02     7536.86   1544.91 o 
   2  22   2     2506.69     3091.85   1251.33 o 
   4  22   2    35452.30    35969.45   2911.44 o 
   6  22   2    46949.29    51780.92   3427.10 o 
   8  22   2    25514.50    23812.23   3744.56 o 
  10  22   2    40666.18    39707.66   3834.72 o 
  12  22   2      245.26      500.08   1712.52 o 
  14  22   2      958.22     1084.38   1913.81 o 
  16  22   2     6358.45     7056.00   2590.41 o 
  18  22   2    16896.87    17557.24   4257.47 o 
 -19  23   2      609.99     -203.51   2206.99 o 
 -17  23   2      909.10     1383.00   2074.08 o 
 -15  23   2     1908.54     3427.06   2089.31 o 
 -13  23   2       44.58      294.89   1664.50 o 
 -11  23   2     3064.97     4329.55   1790.19 o 
  -9  23   2      774.43      757.04   1222.48 o 
  -7  23   2     1284.71      752.27   1334.56 o 
  -5  23   2    12851.92    11364.12   1875.89 o 
  -3  23   2     5467.23     3344.09   1349.02 o 
  -1  23   2    12749.96    12313.95   1815.79 o 
   1  23   2     1774.97     2437.14   1174.74 o 
   3  23   2       57.95       40.41   1054.76 o 
   5  23   2       27.27      -34.63   1256.00 o 
   7  23   2      143.17     -713.25   1701.71 o 
   9  23   2     1530.54     1452.86   2004.39 o 
  11  23   2     3712.67     3420.29   1969.69 o 
  13  23   2       37.11     -128.73   1818.89 o 
  15  23   2      648.06     1988.25   2049.76 o 
  17  23   2     1194.33     2026.00   2820.32 o 
  19  23   2      313.97      574.10   2851.32 o 
 -18  24   2     5102.82     4265.85   2585.59 o 
 -16  24   2     5125.61     8938.38   2592.96 o 
 -14  24   2    20737.40    23841.93   3514.21 o 
 -12  24   2     4285.14     4944.73   2074.51 o 
 -10  24   2      372.96    -1068.23   1415.62 o 
  -8  24   2    16451.10    18201.89   2615.01 o 
  -6  24   2    26082.47    28054.08   2623.17 o 
  -4  24   2    65723.71    65173.20   3256.22 o 
  -2  24   2    25382.02    21534.63   2305.75 o 
   0  24   2     2203.43     1964.18   1132.88 o 
   2  24   2    11169.87    11301.02   1809.92 o 
   4  24   2    59679.09    60473.57   7895.71 o 
   6  24   2    55306.21    50698.61   4657.50 o 
   8  24   2    61509.49    70722.84   5306.62 o 
  10  24   2     5629.83     5456.38   2632.68 o 
  12  24   2      622.94     1537.83   1983.26 o 
  14  24   2     9179.21     7468.75   2555.00 o 
  16  24   2    11255.71    14811.53   4110.12 o 
  18  24   2    28267.39    35952.66   5906.81 o 
 -19  25   2    31588.38    31984.60   5648.96 o 
 -17  25   2    21032.14    22197.35   3713.98 o 
 -15  25   2    18431.05    18165.83   3323.51 o 
 -13  25   2      620.11     1406.12   1806.30 o 
 -11  25   2    40912.93    42256.63   4037.42 o 
  -9  25   2   127187.77   127993.59   8109.68 o 
  -7  25   2    85454.84    76374.44   3710.54 o 
  -5  25   2    12121.01    12158.37   1930.50 o 
  -3  25   2     7234.68     9038.76   1708.72 o 
  -1  25   2    34759.64    34361.63   2738.17 o 
   1  25   2   101977.64   104525.18   4030.26 o 
   3  25   2   141489.30   133464.03   5508.81 o 
   5  25   2    41308.39    42246.46   4553.56 o 
   7  25   2       78.15     -617.02   1773.21 o 
   9  25   2    23985.01    20253.00   3827.63 o 
  11  25   2    26006.38    28302.10   4437.22 o 
  13  25   2    36534.30    47328.92   4634.76 o 
  15  25   2     9592.02    10746.06   3577.73 o 
  17  25   2     5896.74     6596.26   3373.67 o 
 -18  26   2     7838.32     7854.67   3495.60 o 
 -16  26   2     8680.82    11235.13   3702.30 o 
 -14  26   2    19189.13    22844.13   3515.46 o 
 -12  26   2    21378.25    21216.99   3260.23 o 
 -10  26   2     4941.18     7353.52   2762.79 o 
  -8  26   2    23361.76    24116.91   3264.20 o 
  -6  26   2    39602.95    41602.38   3164.84 o 
  -4  26   2    31302.60    30057.31   2747.06 o 
  -2  26   2     7198.92     6854.01   1614.44 o 
   0  26   2     4757.31     5889.54   1812.96 o 
   2  26   2       35.41       31.16   1356.65 o 
   4  26   2     4107.76     4683.74   1875.80 o 
   6  26   2    20460.13    20278.59   3658.18 o 
   8  26   2    17220.78    18956.07   4536.29 o 
  10  26   2      432.80     -123.63   2071.88 o 
  12  26   2      252.10     -586.75   2230.25 o 
  14  26   2     3180.91     5768.76   3079.34 o 
  16  26   2     6814.04     6044.35   3305.96 o 
 -17  27   2     5641.30     4588.93   3237.79 o 
 -15  27   2      446.78     -359.67   2374.89 o 
 -13  27   2     1120.21     1010.29   1778.82 o 
 -11  27   2      333.70     -106.90   1931.52 o 
  -9  27   2     2309.98     1276.73   1856.87 o 
  -7  27   2     5089.60     5392.79   2018.57 o 
  -5  27   2     2901.14     3383.05   1491.74 o 
  -3  27   2      950.29     1239.19   1281.57 o 
  -1  27   2     4500.10     4759.95   1831.60 o 
   1  27   2     7693.22     6192.65   1966.88 o 
   3  27   2     5031.93     3530.41   1870.48 o 
   5  27   2     2303.95     3065.49   1856.16 o 
   7  27   2      242.27     -988.13   1855.80 o 
   9  27   2      282.49      -80.58   1985.96 o 
  11  27   2     1030.90      296.54   2303.23 o 
  13  27   2     2884.99     6483.47   4514.89 o 
  15  27   2      459.07      -59.37   2476.40 o 
 -16  28   2    35887.34    44247.82   6182.78 o 
 -14  28   2    40944.61    45556.64   5930.88 o 
 -12  28   2    28765.11    35678.66   5135.94 o 
 -10  28   2     5771.97     8752.88   2942.83 o 
  -8  28   2     3249.48     4601.07   1971.38 o 
  -6  28   2    15450.81    19505.50   3011.16 o 
  -4  28   2    55419.46    52492.57   4029.51 o 
  -2  28   2    76377.71    70824.48   4315.21 o 
   0  28   2     4532.06     5982.40   1999.52 o 
   2  28   2     7048.78     5388.79   1959.92 o 
   4  28   2    10856.95    11559.79   2539.81 o 
   6  28   2    32276.35    32109.63   3800.71 o 
   8  28   2    18784.85    20897.71   3983.22 o 
  10  28   2     5550.29     6831.39   3075.49 o 
  12  28   2      642.72     2547.85   2467.79 o 
  14  28   2     9907.32    13416.28   5349.40 o 
 -15  29   2     4181.83     3552.00   4129.73 o 
 -13  29   2     8183.76    12004.04   4900.05 o 
 -11  29   2    45356.06    49920.55   8045.49 o 
  -9  29   2    39929.08    40978.29   4330.33 o 
  -7  29   2     9772.19    13825.39   3458.92 o 
  -5  29   2     1518.44     1902.54   2056.44 o 
  -3  29   2     9512.03    11265.03   2451.63 o 
  -1  29   2    28479.80    25965.56   3301.72 o 
   1  29   2    64729.75    61079.18   4278.82 o 
   3  29   2    35539.90    36804.10   3931.90 o 
   5  29   2    10275.18     9752.57   2534.76 o 
   7  29   2       19.87      -82.47   2104.54 o 
   9  29   2    10452.63    10654.16   3351.15 o 
  11  29   2    17749.16    21566.28   4365.32 o 
  13  29   2    29350.47    35327.41   7959.90 o 
  15  29   2    21302.07    19364.81   6419.27 o 
 -14  30   2     4968.53      920.10   3380.82 o 
 -12  30   2      140.43    -1283.85   2717.49 o 
 -10  30   2     2605.05     2375.13   4108.34 o 
  -8  30   2     5114.46     3224.44   2477.96 o 
  -6  30   2      477.59     -490.25   2150.46 o 
  -4  30   2      710.07     -905.37   1943.08 o 
  -2  30   2       93.09      -23.16   1419.54 o 
   0  30   2      422.55      141.38   1597.66 o 
   2  30   2      554.58     1125.32   1636.26 o 
   4  30   2     5405.48     5776.85   2263.29 o 
   6  30   2     1073.42     2160.18   1920.92 o 
   8  30   2     3139.22     3956.11   2829.93 o 
  10  30   2      157.03      351.28   2359.65 o 
  12  30   2     4080.81     2738.89   4022.74 o 
  14  30   2       77.93     -855.90   3338.02 o 
 -11  31   2     4462.95     3188.24   4964.24 o 
  -9  31   2     5202.57     9029.78   5563.37 o 
  -7  31   2    18117.13    22403.27   7039.80 o 
  -5  31   2     1262.04     1317.14   2272.38 o 
  -3  31   2     7502.75     7168.85   2756.14 o 
  -1  31   2    23810.25    23076.36   3308.70 o 
   1  31   2    54585.15    48518.10   4413.64 o 
   3  31   2    19734.14    18146.24   3070.57 o 
   5  31   2     2059.22     1530.06   2001.23 o 
   7  31   2      545.06      308.63   1964.17 o 
   9  31   2     2874.94     1858.01   2667.91 o 
  11  31   2    30770.66    37809.52   8002.70 o 
  13  31   2    22839.51    19001.05   6397.88 o 
 -10  32   2     3559.57     5328.00   4814.46 o 
  -8  32   2      468.84    -1711.81   3937.15 o 
  -6  32   2    20234.77    18894.06   6205.30 o 
  -4  32   2    38493.66    40505.45   5340.09 o 
  -2  32   2    62234.13    59236.80   5583.65 o 
   0  32   2    14451.80    16787.76   3021.50 o 
   2  32   2     1430.76     2423.94   1932.09 o 
   4  32   2    18564.27    18103.18   3260.49 o 
   6  32   2    36801.03    36965.28   4412.17 o 
   8  32   2    23834.18    23360.33   3818.61 o 
  10  32   2    21828.15    25142.16   6676.05 o 
  12  32   2        6.33      684.72   3701.78 o 
  -9  33   2     9144.46     7938.50   5199.61 o 
  -7  33   2    15778.56    20263.51   6740.24 o 
  -5  33   2     5503.00     8002.70   5263.80 o 
  -3  33   2      113.38      213.98   3894.36 o 
  -1  33   2    17526.03    18424.07   3903.23 o 
   1  33   2    23782.10    19252.16   3221.50 o 
   3  33   2     8210.34     6856.49   2476.52 o 
   5  33   2      147.21    -1629.31   1866.57 o 
   7  33   2      740.91     1679.86   2153.36 o 
   9  33   2     3313.09     3504.66   2991.69 o 
  11  33   2    15076.59    18016.76   6141.11 o 
  -8  34   2      225.41     1155.47   4022.74 o 
  -6  34   2     1416.24     2546.31   4365.11 o 
  -4  34   2     1619.49    -1711.81   4022.74 o 
  -2  34   2       46.95     -470.75   3723.18 o 
   0  34   2      412.46    -1882.99   3445.01 o 
   2  34   2       84.07      542.98   1887.75 o 
   4  34   2      327.49     -136.59   2016.74 o 
   6  34   2     2823.95     2716.42   2435.74 o 
   8  34   2     7760.68     9876.84   3658.18 o 
  -7  35   2    23323.70    22617.24   7210.98 o 
  -5  35   2     5387.01     7810.12   5242.41 o 
  -3  35   2     1571.90     1283.85   3979.95 o 
  -1  35   2     8481.46     8580.43   5627.56 o 
   1  35   2    17831.70    12196.62   5413.59 o 
   3  35   2    14715.74    13698.18   4107.87 o 
   5  35   2     3315.48     3155.04   2426.54 o 
   7  35   2     2008.96     3757.34   2979.77 o 
  -4  36   2    26223.67    21697.15   7189.59 o 
  -2  36   2    14975.78    10206.65   5820.14 o 
   0  36   2     2252.41     2417.93   4300.91 o 
   2  36   2     3853.74     6419.27   5007.03 o 
   4  36   2    23861.31    19507.33   4673.16 o 
   6  36   2    39248.93    38237.48   8922.79 o 
  -1  37   2     2720.72     6697.44   5434.99 o 
   1  37   2     3816.93     1069.88   4493.49 o 
 -25   1   3     1401.25      450.05   2780.47 o 
 -23   1   3    22412.69    19030.19   4455.72 o 
 -21   1   3    41536.61    42368.21   4372.35 o 
 -19   1   3    10201.75    10215.85   2457.43 o 
 -17   1   3      366.62     -719.13   1357.03 o 
 -15   1   3    21917.22    18656.43   2241.08 o 
 -13   1   3    62813.30    57250.75   2746.34 o 
 -11   1   3    16757.44    16541.31   1049.08 o 
  -9   1   3    97294.77   100633.46   2070.58 o 
  -7   1   3     5049.55     5624.67    648.60 o 
  -5   1   3    74903.63    76100.59   2038.88 o 
  -3   1   3    83514.52    87721.88   1829.44 o 
  -1   1   3     5342.01     5520.61    373.11 o 
   1   1   3    12351.25    11350.85    466.78 o 
   3   1   3    51435.72    50575.61   1020.27 o 
   5   1   3    11114.41    10452.11    643.80 o 
   7   1   3     5816.37     4897.46    513.90 o 
   9   1   3     8394.97     8494.26   1319.92 o 
  11   1   3    59759.23    54290.68   2835.22 o 
  13   1   3    65059.52    61340.68   3150.24 o 
  15   1   3     1510.70     1152.16   1425.42 o 
  17   1   3    10478.44     9830.33   2045.70 o 
  19   1   3    27407.61    27472.53   2672.58 o 
  21   1   3    21107.20    21758.17   2646.93 o 
  23   1   3    11032.90    12465.51   2131.33 o 
  25   1   3      452.23     -129.71   1546.74 o 
 -24   2   3     9201.92     7929.73   3608.47 o 
 -22   2   3     1302.84     1889.95   2183.61 o 
 -20   2   3    11727.15    11413.58   2621.02 o 
 -18   2   3   133793.50   126256.55   7134.00 o 
 -16   2   3   155245.97   147805.17  14026.11 o 
 -14   2   3    48921.12    43472.83   3034.62 o 
 -12   2   3     9847.52     9988.11    943.04 o 
 -10   2   3    72775.01    70241.09   2594.10 o 
  -8   2   3   341644.84   349138.88   5006.42 o 
  -6   2   3    83285.73    83575.43   3098.76 o 
  -4   2   3   261698.36   270319.84   2795.80 o 
  -2   2   3    19716.13    20541.41    825.20 o 
   0   2   3     5001.42     4766.67    506.48 o 
   2   2   3   398002.19   399170.41   5456.04 o 
   4   2   3   205117.59   194315.55   3639.52 o 
   6   2   3   196506.38   189002.14   2437.05 o 
   8   2   3   105441.77    98893.77   1859.63 o 
  10   2   3      491.62      -92.53    780.74 o 
  12   2   3    10039.08     8715.86   1643.18 o 
  14   2   3    62662.18    58654.02   2576.22 o 
  16   2   3   112693.55   108678.71   3757.57 o 
  18   2   3    72706.40    73687.46   3442.63 o 
  20   2   3     1323.68      594.09   1443.08 o 
  22   2   3      809.69       -1.39   1572.88 o 
  24   2   3    18706.03    20751.94   2559.41 o 
 -25   3   3     3373.27     2476.14   3169.14 o 
 -23   3   3     5025.25     3653.76   2941.80 o 
 -21   3   3    25099.34    25920.50   3571.99 o 
 -19   3   3      806.17      789.76   1813.92 o 
 -17   3   3     4497.83     3590.71   1822.07 o 
 -15   3   3     9730.69     9034.01   2002.73 o 
 -13   3   3    29842.90    29739.26   2625.67 o 
 -11   3   3    11072.80    11030.16   1238.00 o 
  -9   3   3    53362.88    53942.19   1938.13 o 
  -7   3   3    21147.78    23087.76   1275.04 o 
  -5   3   3    15734.17    16215.50    997.08 o 
  -3   3   3    37745.48    39891.61   1482.95 o 
  -1   3   3     8206.84     8851.84    511.18 o 
   1   3   3    16717.57    16696.75    926.17 o 
   3   3   3     3386.54     3567.65    580.43 o 
   5   3   3     2833.35     2599.38    597.20 o 
   7   3   3    40105.40    41453.11   1270.99 o 
   9   3   3    39817.83    39102.38   1822.85 o 
  11   3   3      914.54      428.12    887.29 o 
  13   3   3    28295.54    25675.93   2097.88 o 
  15   3   3     1627.88     1352.85   1152.41 o 
  17   3   3      184.10       29.97   1137.80 o 
  19   3   3    15401.71    17679.22   2318.23 o 
  21   3   3     7166.54     6378.12   1950.90 o 
  23   3   3     4517.18     6264.92   2030.73 o 
  25   3   3     2582.50     4202.36   2549.07 o 
 -24   4   3     5992.93     5707.66   3294.68 o 
 -22   4   3      320.17     3117.54   2662.82 o 
 -20   4   3     3379.13     1375.57   1874.44 o 
 -18   4   3     8758.32     9621.89   2270.73 o 
 -16   4   3     9921.13    10885.65   2223.92 o 
 -14   4   3    16895.19    16850.67   2329.81 o 
 -12   4   3    15563.83    14433.01   1459.84 o 
 -10   4   3     1391.65     2252.12    821.28 o 
  -8   4   3     1336.10     5848.76   3733.88 o 
  -6   4   3    23680.73    24102.79   1225.62 o 
  -4   4   3    69841.27    74553.99   1550.66 o 
  -2   4   3    38179.61    40855.33   1306.43 o 
   0   4   3    26062.93    27755.24   1147.31 o 
   2   4   3    69175.07    71673.50   1345.77 o 
   4   4   3    15737.70    15956.32    901.30 o 
   6   4   3     1032.99      852.77    639.91 o 
   8   4   3     1293.91     1497.66    759.40 o 
  10   4   3      298.57     -135.61    761.65 o 
  12   4   3    34537.35    33696.84   2145.97 o 
  14   4   3     2496.07     2566.06   1235.17 o 
  16   4   3     8059.39     8942.39   1711.83 o 
  18   4   3     2333.69     1535.32   1341.01 o 
  20   4   3     7151.53     7752.89   1917.57 o 
  22   4   3     1044.77      836.24   1638.78 o 
  24   4   3     5007.91     5872.92   2089.91 o 
 -25   5   3     7316.44     6562.81   2254.33 o 
 -23   5   3    60624.07    51779.47   7007.71 o 
 -21   5   3    42270.63    43292.03   4358.27 o 
 -19   5   3    27044.67    25748.16   3305.96 o 
 -17   5   3     1201.21      923.03   1678.44 o 
 -15   5   3    36572.28    32695.43   3093.98 o 
 -13   5   3   150480.36   147562.72   5299.49 o 
 -11   5   3   269890.91   266954.00   5892.81 o 
  -9   5   3    44998.52    45980.75   1883.34 o 
  -7   5   3    26500.10    27961.29   1401.80 o 
  -5   5   3    85858.24    89000.22   1923.76 o 
  -3   5   3     5845.06     6686.79    674.16 o 
  -1   5   3    66083.62    63674.14   2700.88 o 
   1   5   3    24349.63    22501.01    912.80 o 
   3   5   3    59507.70    62003.42   1429.10 o 
   5   5   3    39715.64    42844.50   1540.37 o 
   7   5   3    78485.41    78620.24   2240.56 o 
   9   5   3    99201.30    97834.62   2725.71 o 
  11   5   3   170796.33   165175.00   3807.83 o 
  13   5   3    45956.24    43013.47   2425.01 o 
  15   5   3    27439.60    27671.42   2355.84 o 
  17   5   3     5029.71     5189.64   1511.81 o 
  19   5   3    24160.65    24273.59   2608.51 o 
  21   5   3    68001.24    74249.57   3830.75 o 
  23   5   3    27667.37    30735.04   3282.85 o 
  25   5   3     7535.58     6866.76   3731.25 o 
 -24   6   3    18396.57    18177.00   3378.16 o 
 -22   6   3     1494.77      907.02   2684.08 o 
 -20   6   3      463.06     1060.87   1732.55 o 
 -18   6   3    14312.65    16064.86   2699.99 o 
 -16   6   3    21001.75    21403.79   2864.23 o 
 -14   6   3    20340.76    20133.80   2504.32 o 
 -12   6   3    23236.70    23686.93   2330.84 o 
 -10   6   3    37238.34    37112.44   1863.04 o 
  -8   6   3     2013.11     1800.36    735.96 o 
  -6   6   3   164544.33   174524.41   4316.03 o 
  -4   6   3    26094.11    25948.08   1046.10 o 
  -2   6   3    22972.76    23447.53   1029.66 o 
   0   6   3     4886.12     4261.21    623.45 o 
   2   6   3     1387.42     1399.59    558.34 o 
   4   6   3   166555.48   170862.14   2679.11 o 
   6   6   3    35122.28    35541.58   1556.56 o 
   8   6   3    47864.89    46434.59   1910.41 o 
  10   6   3     8793.59     7381.82   1214.69 o 
  12   6   3    19396.08    20990.47   1935.11 o 
  14   6   3     4712.86     4272.94   1367.34 o 
  16   6   3    22174.55    25409.48   2410.92 o 
  18   6   3    11743.45    11523.40   1954.90 o 
  20   6   3     2823.51     1669.35   1540.41 o 
  22   6   3    11744.18    13796.42   2657.47 o 
  24   6   3    20145.82    23356.26   3321.83 o 
 -25   7   3       74.17      295.87   1993.35 o 
 -23   7   3     3978.02     4550.16   2185.29 o 
 -21   7   3     1177.20     1049.38   2500.59 o 
 -19   7   3     1625.91      370.00   1653.27 o 
 -17   7   3      260.58      323.62   1579.82 o 
 -15   7   3     3008.37     2024.73   1634.78 o 
 -13   7   3    26325.10    27012.98   2633.93 o 
 -11   7   3      988.45     1794.81   1162.01 o 
  -9   7   3     2362.01     2535.27   1056.49 o 
  -7   7   3    62399.72    63491.59   2037.60 o 
  -5   7   3     1161.68     1385.15    551.23 o 
  -3   7   3       37.02      334.75    452.56 o 
  -1   7   3     5403.37     5287.20    606.73 o 
   1   7   3      192.75      300.78    518.78 o 
   3   7   3     1245.19     1835.87    650.31 o 
   5   7   3    13457.84    14385.82   1120.67 o 
   7   7   3       70.23      261.57    676.23 o 
   9   7   3       63.69       28.84    754.38 o 
  11   7   3     3340.58     3577.87   1112.46 o 
  13   7   3      239.11      257.25    992.79 o 
  15   7   3     3778.52     4440.86   1461.19 o 
  17   7   3     1619.16     1382.12   1274.64 o 
  19   7   3     3020.30     3350.78   1632.25 o 
  21   7   3    10431.49    10772.85   2490.92 o 
  23   7   3     1494.32      875.63   1820.47 o 
  25   7   3     4756.10     5328.00   4878.65 o 
 -24   8   3     1595.17     1154.79   2091.65 o 
 -22   8   3        8.06      614.17   1767.02 o 
 -20   8   3    13650.37    16284.19   2900.13 o 
 -18   8   3    16722.06    19485.11   2881.28 o 
 -16   8   3    32725.29    31191.48   3239.41 o 
 -14   8   3     7374.28     5975.64   1767.15 o 
 -12   8   3    14634.91    14308.62   2040.37 o 
 -10   8   3    88192.53    88268.62   3279.50 o 
  -8   8   3   212107.63   205065.84   3745.70 o 
  -6   8   3   133709.61   139131.50   2769.58 o 
  -4   8   3   225398.16   243415.66   8048.56 o 
  -2   8   3      395.19      639.83    461.26 o 
   0   8   3    39198.62    40887.49   1592.33 o 
   2   8   3    95678.39   102332.71   2451.35 o 
   4   8   3   197431.17   202910.28   3355.24 o 
   6   8   3   139181.72   139143.73   3185.15 o 
   8   8   3    72841.24    67295.49   2312.40 o 
  10   8   3      559.39      875.48    926.45 o 
  12   8   3      556.25      460.03   1019.12 o 
  14   8   3    19982.26    21960.52   2194.21 o 
  16   8   3     1768.81     1257.93   1269.46 o 
  18   8   3    20359.75    22002.48   2703.78 o 
  20   8   3     9947.52    11312.73   2334.05 o 
  22   8   3     1624.98     1161.97   1859.75 o 
  24   8   3    12291.36    11718.16   2741.68 o 
 -25   9   3    15536.79    13808.53   4152.27 o 
 -23   9   3    27356.06    29107.42   4053.27 o 
 -21   9   3    40993.17    39977.64   4230.05 o 
 -19   9   3    18557.01    18116.22   2925.91 o 
 -17   9   3     3781.90     3608.74   1528.93 o 
 -15   9   3    13158.99    14836.00   2021.33 o 
 -13   9   3   116836.80   111202.21   3671.86 o 
 -11   9   3   140942.91   136272.34   3668.42 o 
  -9   9   3   151352.23   150950.28   3488.06 o 
  -7   9   3    23529.41    26988.55   1605.79 o 
  -5   9   3     7840.40     9400.43    978.35 o 
  -3   9   3    59576.69    58887.09   1691.75 o 
  -1   9   3   268076.25   280809.44   9705.73 o 
   1   9   3   238955.44   251225.47   8078.79 o 
   3   9   3    34323.69    33644.46   1493.23 o 
   5   9   3     3209.07     3607.82    855.70 o 
   7   9   3   119588.59   123290.73   3238.69 o 
   9   9   3   150724.61   152154.47   3917.88 o 
  11   9   3   104490.50    94067.21   5299.82 o 
  13   9   3    56595.83    55072.45   2963.63 o 
  15   9   3      220.01     -314.01   1248.63 o 
  17   9   3     2447.55     2699.93   1583.85 o 
  19   9   3    25960.71    27715.04   3176.13 o 
  21   9   3    40364.62    39322.46   3866.80 o 
  23   9   3    37092.84    41197.31   4145.37 o 
 -24  10   3      800.70     1213.23   2087.01 o 
 -22  10   3     3337.34     2517.97   2070.02 o 
 -20  10   3    10790.31    10195.17   2566.91 o 
 -18  10   3    20052.60    19841.06   2979.91 o 
 -16  10   3    10538.50     9811.24   1886.36 o 
 -14  10   3    20337.40    18916.62   2163.42 o 
 -12  10   3      885.56     1418.04   1075.47 o 
 -10  10   3     2075.54     1797.48    909.13 o 
  -8  10   3    92813.59    92188.14   2719.91 o 
  -6  10   3    78130.59    80947.94   2334.33 o 
  -4  10   3    13174.65    14183.85   1123.97 o 
  -2  10   3     1083.88      878.88    508.99 o 
   0  10   3      374.59      507.02    631.18 o 
   2  10   3    52495.99    53393.23   2043.06 o 
   4  10   3    19995.84    19938.92   1379.37 o 
   6  10   3    66606.94    68152.99   2449.03 o 
   8  10   3    31095.82    31755.64   2050.87 o 
  10  10   3      800.64      768.36   1024.54 o 
  12  10   3     4046.44     5283.72   1453.68 o 
  14  10   3    14236.68    14648.56   2178.70 o 
  16  10   3    15639.87    16371.83   2332.27 o 
  18  10   3    14637.45    18135.40   2593.84 o 
  20  10   3     8337.03     8169.30   2266.80 o 
  22  10   3      257.19     -961.10   1772.54 o 
  24  10   3     8322.87    15449.05   6055.52 o 
 -25  11   3      433.55    -1390.84   4065.54 o 
 -23  11   3     2576.99     2660.79   2232.21 o 
 -21  11   3     7561.69     6753.80   2388.31 o 
 -19  11   3     7281.05     5961.32   2141.11 o 
 -17  11   3       51.51      -11.60   1420.31 o 
 -15  11   3     5651.98     5683.80   1625.55 o 
 -13  11   3    16090.92    16150.15   2008.74 o 
 -11  11   3    21638.48    23333.77   1982.26 o 
  -9  11   3      189.63      643.26    785.43 o 
  -7  11   3     2661.71     2684.07    873.30 o 
  -5  11   3     5953.31     6668.09    977.55 o 
  -3  11   3      362.29      231.55    491.31 o 
  -1  11   3    16909.63    17917.05   1447.71 o 
   1  11   3      236.95      894.11    699.10 o 
   3  11   3    12826.45    12994.84   1359.67 o 
   5  11   3    19700.49    22070.03   1567.82 o 
   7  11   3     8892.74     9644.15   1381.05 o 
   9  11   3     6297.52     7272.73   1433.18 o 
  11  11   3     4646.37     5490.54   1475.96 o 
  13  11   3    10010.55     9958.75   1873.27 o 
  15  11   3      976.96      877.01   1369.61 o 
  17  11   3     2650.13     1250.07   1548.84 o 
  19  11   3     3355.60     3760.74   1846.76 o 
  21  11   3      887.01     1243.41   1853.30 o 
  23  11   3     2281.90     1264.04   2268.18 o 
 -24  12   3     3013.71     2982.30   2411.47 o 
 -22  12   3      560.28    -1088.11   1819.78 o 
 -20  12   3    10549.40    10285.88   2531.33 o 
 -18  12   3    36495.25    38559.61   3913.91 o 
 -16  12   3    89949.03    87830.63   4632.71 o 
 -14  12   3    37850.03    39835.39   2803.32 o 
 -12  12   3    13201.68    12373.91   1766.90 o 
 -10  12   3     3361.33     3536.04   1139.38 o 
  -8  12   3    72066.51    74418.62   2619.87 o 
  -6  12   3    59248.31    60008.54   2208.53 o 
  -4  12   3   116917.63   114633.26   2688.82 o 
  -2  12   3    37241.29    37605.73   1712.80 o 
   0  12   3    10255.52    10677.39   1295.29 o 
   2  12   3   127980.52   136713.17   3437.35 o 
   4  12   3    24520.00    21754.43   1547.06 o 
   6  12   3    76821.92    76376.52   2688.82 o 
   8  12   3    54246.18    54471.04   2536.86 o 
  10  12   3     1163.79     1402.04   1186.51 o 
  12  12   3     5877.71     5507.30   1581.52 o 
  14  12   3    47871.09    50547.27   3143.42 o 
  16  12   3    67158.85    67838.40   3692.95 o 
  18  12   3    28946.33    32857.18   3320.61 o 
  20  12   3     4558.97     8037.33   2503.34 o 
  22  12   3     1610.19     1328.84   2110.41 o 
  24  12   3    15417.33    20306.31   6825.83 o 
 -23  13   3    12730.72    12441.16   3201.20 o 
 -21  13   3    28292.17    28842.02   3867.13 o 
 -19  13   3    20944.60    24189.54   3442.56 o 
 -17  13   3     2961.62     2754.05   1759.75 o 
 -15  13   3    16859.00    16139.07   2183.41 o 
 -13  13   3    67855.98    70479.22   3234.04 o 
 -11  13   3   140710.17   137190.50   4953.94 o 
  -9  13   3    51970.34    50238.41   2467.69 o 
  -7  13   3     1152.35     1233.40    853.06 o 
  -5  13   3     5514.07     5519.23   1026.56 o 
  -3  13   3    65268.92    61906.55   1932.68 o 
  -1  13   3   102749.40   101141.97   2679.59 o 
   1  13   3   145403.91   144192.61   4199.86 o 
   3  13   3    10372.95    10378.58   1392.74 o 
   5  13   3    14235.88    15484.41   1542.92 o 
   7  13   3    18013.93    17472.81   1751.03 o 
   9  13   3    41158.12    44665.66   2602.54 o 
  11  13   3    26958.13    25087.41   2415.59 o 
  13  13   3    63636.29    63294.55   3376.86 o 
  15  13   3     2138.10     1806.79   1420.14 o 
  17  13   3     3184.26     1876.25   1662.70 o 
  19  13   3    19889.86    21483.41   3379.20 o 
  21  13   3    20553.62    22598.95   3686.15 o 
  23  13   3    18471.32    19685.77   6569.06 o 
 -24  14   3       15.63     2310.94   4771.66 o 
 -22  14   3        4.97     -665.81   1783.79 o 
 -20  14   3     8953.46     7753.59   2461.13 o 
 -18  14   3     6238.48     5435.54   2088.08 o 
 -16  14   3     4585.06     6339.36   2094.37 o 
 -14  14   3     1055.06     1044.40   1353.17 o 
 -12  14   3     7479.97     7226.21   1565.13 o 
 -10  14   3    18012.42    20911.63   1988.40 o 
  -8  14   3    22255.94    22947.14   2257.68 o 
  -6  14   3     1084.20     1503.64    819.74 o 
  -4  14   3    12550.48    12430.34   1177.78 o 
  -2  14   3     2791.49     3841.15    928.92 o 
   0  14   3     2728.93     2973.83    948.26 o 
   2  14   3    10469.31    12919.44   1538.76 o 
   4  14   3     4011.63     4933.53   1182.58 o 
   6  14   3    11821.80    14030.49   1597.38 o 
   8  14   3     6983.17     6751.39   1417.03 o 
  10  14   3    16959.86    18701.59   2124.24 o 
  12  14   3     7575.63     8408.08   1854.67 o 
  14  14   3     5106.43     5823.37   1744.87 o 
  16  14   3     3459.28     3826.96   1729.41 o 
  18  14   3     7010.79     6531.46   2485.16 o 
  20  14   3     1874.18       18.60   2009.47 o 
  22  14   3      483.61      829.42   2097.91 o 
 -23  15   3     8155.15     7425.14   2826.64 o 
 -21  15   3     6508.71     5147.52   2310.46 o 
 -19  15   3    13454.09    13761.90   2869.01 o 
 -17  15   3      396.55      507.39   1700.29 o 
 -15  15   3     6007.18     6201.85   1992.38 o 
 -13  15   3    68536.28    65504.89   3230.94 o 
 -11  15   3    18654.71    20046.99   2069.98 o 
  -9  15   3     3798.43     3744.82   1214.85 o 
  -7  15   3     2553.19     1692.09    939.72 o 
  -5  15   3    36308.22    35665.95   1879.46 o 
  -3  15   3    45582.85    44902.71   2080.59 o 
  -1  15   3   138190.19   141586.89   3416.63 o 
   1  15   3   123822.40   131339.64   3787.35 o 
   3  15   3    58402.22    60330.59   2751.70 o 
   5  15   3     1365.13     1181.84   1021.53 o 
   7  15   3    30508.50    32780.54   2250.35 o 
   9  15   3    15429.45    16277.15   2023.12 o 
  11  15   3    49275.32    54262.68   3098.33 o 
  13  15   3    14725.94    16565.78   2307.69 o 
  15  15   3    12214.42    13084.72   2210.92 o 
  17  15   3     6457.72     6191.66   2294.54 o 
  19  15   3     6348.80     7226.82   2562.71 o 
  21  15   3    13812.30    16743.67   3308.85 o 
  23  15   3     6883.30     9607.51   5584.77 o 
 -22  16   3     1258.62     2180.44   2216.42 o 
 -20  16   3     3867.34     2541.81   2142.81 o 
 -18  16   3    52255.82    53012.34   4668.58 o 
 -16  16   3    81750.71    80791.63   4710.78 o 
 -14  16   3    36779.28    40656.29   3694.47 o 
 -12  16   3     9030.08     9216.64   1805.21 o 
 -10  16   3    12263.93    13364.60   1820.19 o 
  -8  16   3     4697.33     5983.47   1318.25 o 
  -6  16   3   116298.74   114486.37   3289.52 o 
  -4  16   3    26349.30    27079.83   1855.21 o 
  -2  16   3    14502.98    15862.33   1552.06 o 
   0  16   3     9840.19     9758.87   1464.71 o 
   2  16   3    18665.60    21977.36   1950.16 o 
   4  16   3    91668.41    92913.08   3476.12 o 
   6  16   3    17301.29    17865.14   1867.00 o 
   8  16   3    41647.77    44765.82   2664.23 o 
  10  16   3    10603.46    10905.72   1856.86 o 
  12  16   3    36551.93    38254.46   3045.11 o 
  14  16   3    61849.42    64473.17   3712.64 o 
  16  16   3    79331.81    86588.80   5094.52 o 
  18  16   3    22387.71    24898.32   3597.88 o 
  20  16   3     2201.24     4236.83   2466.76 o 
  22  16   3    13378.04    13223.71   5584.77 o 
 -23  17   3    11628.68     8265.35   2955.16 o 
 -21  17   3    11633.70    10127.23   2830.17 o 
 -19  17   3    10544.85    13660.05   2918.51 o 
 -17  17   3      953.63     1198.38   1777.52 o 
 -15  17   3    24935.87    27015.39   3327.88 o 
 -13  17   3    47351.25    50473.74   3993.96 o 
 -11  17   3    74295.70    78738.34   3456.35 o 
  -9  17   3     4678.35     6220.21   1443.57 o 
  -7  17   3     8173.44     7174.07   1349.38 o 
  -5  17   3     1370.06     1545.13    883.66 o 
  -3  17   3    25112.07    24973.19   1897.06 o 
  -1  17   3    88892.73    89655.34   2976.77 o 
   1  17   3     4932.97     4221.82   1206.06 o 
   3  17   3      753.22     1244.15    962.31 o 
   5  17   3    18277.07    19538.65   2162.72 o 
   7  17   3    12639.82    12649.00   1787.73 o 
   9  17   3    27768.75    31306.29   2620.92 o 
  11  17   3    61021.29    60209.84   3294.89 o 
  13  17   3    31545.72    31350.32   3546.19 o 
  15  17   3    19857.12    23873.31   3401.93 o 
  17  17   3     5768.90     8227.85   2495.24 o 
  19  17   3    14738.10    14921.80   3110.38 o 
  21  17   3     9518.12     9089.41   2928.45 o 
 -22  18   3     2355.15     2840.62   2343.63 o 
 -20  18   3     4569.25     4685.23   2233.19 o 
 -18  18   3     2962.92     2943.68   2073.92 o 
 -16  18   3     9301.04     9324.92   2454.78 o 
 -14  18   3     8892.43     9419.78   2365.45 o 
 -12  18   3     5268.65     6096.51   1999.71 o 
 -10  18   3      360.23      920.28   1207.39 o 
  -8  18   3    30184.81    31861.26   2341.99 o 
  -6  18   3     5848.07     5951.34   1302.62 o 
  -4  18   3     3868.13     4172.36   1174.02 o 
  -2  18   3     2147.04     2504.51    994.46 o 
   0  18   3      155.14       89.92    797.08 o 
   2  18   3     4446.88     4808.54   1327.47 o 
   4  18   3     1391.24      829.02   1112.00 o 
   6  18   3     8881.89    10222.50   1875.64 o 
   8  18   3      182.09      228.78   1137.08 o 
  10  18   3     7698.68     8711.62   1852.90 o 
  12  18   3     9735.09     9250.65   2345.89 o 
  14  18   3    16040.82    14036.93   2732.27 o 
  16  18   3     2131.65     1859.09   2122.82 o 
  18  18   3    15650.15    18813.25   3369.90 o 
  20  18   3     2466.74     6365.26   2617.90 o 
 -21  19   3    27297.29    27905.63   4163.15 o 
 -19  19   3     8121.26     6453.09   2589.01 o 
 -17  19   3      358.31      580.08   1820.32 o 
 -15  19   3    13951.84    16367.57   2962.78 o 
 -13  19   3    32367.72    33169.97   3506.15 o 
 -11  19   3    54086.98    49814.73   4045.13 o 
  -9  19   3    59686.07    59489.40   2969.34 o 
  -7  19   3     3224.10     3214.71   1236.38 o 
  -5  19   3     5043.65     2984.50   1188.11 o 
  -3  19   3    34787.39    33568.48   2347.24 o 
  -1  19   3    24446.53    23550.70   2003.16 o 
   1  19   3    23447.46    23595.61   2282.16 o 
   3  19   3    16495.50    17395.76   2089.07 o 
   5  19   3      343.22     -102.33   1079.00 o 
   7  19   3    13347.75    12814.13   2149.99 o 
   9  19   3    67262.55    65675.53   4082.34 o 
  11  19   3    50707.82    50456.30   4109.58 o 
  13  19   3    37497.11    41119.12   3979.46 o 
  15  19   3      643.40      876.42   1826.08 o 
  17  19   3      990.86       51.96   1955.75 o 
  19  19   3    21333.73    24468.71   3797.58 o 
 -22  20   3       23.28     -867.11   2270.45 o 
 -20  20   3    16710.39    17305.42   3448.77 o 
 -18  20   3    49867.27    56120.35   5084.98 o 
 -16  20   3    46565.54    47194.50   4501.67 o 
 -14  20   3    12865.19    16118.02   2840.96 o 
 -12  20   3     2806.92     2077.48   1693.52 o 
 -10  20   3    40213.04    38584.61   3378.93 o 
  -8  20   3   180768.19   176362.17   4739.89 o 
  -6  20   3   103268.51    97426.11   3610.08 o 
  -4  20   3    42363.71    39232.38   2438.30 o 
  -2  20   3     5163.58     5050.62   1288.81 o 
   0  20   3      789.66     1351.21    973.74 o 
   2  20   3    45663.89    44884.33   2857.80 o 
   4  20   3    88789.08    88114.14   3848.42 o 
   6  20   3    96614.91    99981.19   4250.84 o 
   8  20   3    58230.91    54888.20   4593.63 o 
  10  20   3     7658.69     5371.36   2024.02 o 
  12  20   3     5183.11     6088.69   2214.79 o 
  14  20   3    12538.34    13726.13   2873.97 o 
  16  20   3    40011.80    43200.39   4501.03 o 
  18  20   3    47873.75    48497.24   4927.69 o 
  20  20   3     1747.46     1410.37   2674.12 o 
 -21  21   3     1263.13     1472.71   2290.09 o 
 -19  21   3     1771.96     2478.27   2323.39 o 
 -17  21   3      991.09      877.62   1902.13 o 
 -15  21   3     6513.87     8240.78   2482.23 o 
 -13  21   3     6959.70     7169.30   2213.86 o 
 -11  21   3     1399.97     3062.27   1632.90 o 
  -9  21   3     6587.75     6890.16   1927.75 o 
  -7  21   3      176.60      307.00   1323.03 o 
  -5  21   3      190.42     -692.47   1020.19 o 
  -3  21   3     2932.90     2902.99   1199.12 o 
  -1  21   3      242.76      338.86    939.63 o 
   1  21   3     6973.75     7693.52   1499.80 o 
   3  21   3     5138.16     5804.38   1538.13 o 
   5  21   3     4085.78     2763.41   2052.89 o 
   7  21   3     1524.15     1747.01   2109.67 o 
   9  21   3      298.91     -186.24   1886.12 o 
  11  21   3     3425.01      992.06   1745.20 o 
  13  21   3     4400.77     6042.65   2303.56 o 
  15  21   3      123.92    -1185.04   1781.71 o 
  17  21   3       18.71     -607.35   1979.94 o 
  19  21   3     2108.76     2370.51   2351.21 o 
 -20  22   3      510.60     1120.74   2237.23 o 
 -18  22   3     4789.68     4763.96   2398.69 o 
 -16  22   3     5398.88     4995.30   2291.45 o 
 -14  22   3     5494.48     6833.24   2211.87 o 
 -12  22   3     9430.99     8359.85   2199.86 o 
 -10  22   3     6815.38     7226.98   1983.95 o 
  -8  22   3    18569.21    18646.35   2600.11 o 
  -6  22   3    13773.88    16411.17   2105.87 o 
  -4  22   3    10525.01    10772.32   1732.83 o 
  -2  22   3     6251.45     6290.20   1440.88 o 
   0  22   3     1692.97     1947.93   1130.74 o 
   2  22   3     2983.33     3794.56   1275.49 o 
   4  22   3    15596.66    15427.09   3081.15 o 
   6  22   3    41465.49    42064.05   4474.83 o 
   8  22   3    20330.73    23843.88   3865.79 o 
  10  22   3       58.81     -202.17   1599.33 o 
  12  22   3     2515.73     2139.30   1892.30 o 
  14  22   3     8533.69     9316.13   2631.65 o 
  16  22   3     7789.02     9934.48   2818.53 o 
  18  22   3     5098.81     5626.57   2529.63 o 
 -21  23   3    38336.19    41468.51   9136.77 o 
 -19  23   3     7381.51     5094.33   2644.76 o 
 -17  23   3     1053.19     1755.74   2106.10 o 
 -15  23   3     2697.86     3695.54   2077.16 o 
 -13  23   3    26966.02    29421.65   3587.78 o 
 -11  23   3    58766.56    57351.00   4080.67 o 
  -9  23   3    82630.19    78305.44   4239.78 o 
  -7  23   3     2141.86     1452.75   1275.41 o 
  -5  23   3    12358.41    12384.74   1922.71 o 
  -3  23   3    49273.99    46441.25   2816.61 o 
  -1  23   3    12065.81    12030.89   1820.71 o 
   1  23   3    15370.77    16479.26   2490.10 o 
   3  23   3    18162.24    18141.14   3270.66 o 
   5  23   3      875.19     -256.77   1684.70 o 
   7  23   3    46262.32    48412.42   4836.39 o 
   9  23   3    65138.28    62260.84   5207.10 o 
  11  23   3    36114.77    34669.38   3880.77 o 
  13  23   3    16482.56    19462.31   3374.19 o 
  15  23   3     1020.36     1878.18   2049.53 o 
  17  23   3     2037.42     2386.96   2367.05 o 
 -20  24   3     9426.75     8633.53   3058.01 o 
 -18  24   3    21249.57    25131.48   3963.74 o 
 -16  24   3    16173.86    20486.32   3483.62 o 
 -14  24   3     8093.31     8972.96   2547.02 o 
 -12  24   3     5412.67     6256.91   2136.08 o 
 -10  24   3     2576.20     1485.95   1603.63 o 
  -8  24   3    50943.88    50954.58   4016.50 o 
  -6  24   3    25858.17    25249.26   2531.70 o 
  -4  24   3     6996.10     7841.43   1635.17 o 
  -2  24   3      223.24      252.74   1022.24 o 
   0  24   3     3614.28     2784.45   1559.63 o 
   2  24   3    22703.35    24121.20   2996.23 o 
   4  24   3    36339.96    40726.04   4470.55 o 
   6  24   3    39512.91    37517.05   4448.94 o 
   8  24   3     7367.21     7810.52   2821.78 o 
  10  24   3        3.49     -183.16   2035.86 o 
  12  24   3     3757.68     3392.52   2123.23 o 
  14  24   3    10190.75    13686.20   3017.37 o 
  16  24   3    10551.59     9593.97   2964.78 o 
  18  24   3    19976.38    24815.00   5265.37 o 
 -19  25   3     1537.22     1779.77   2284.08 o 
 -17  25   3      338.41     -125.05   2010.42 o 
 -15  25   3      102.65      762.35   1959.06 o 
 -13  25   3     1657.76     2220.86   1945.70 o 
 -11  25   3     3782.28     4472.96   1922.90 o 
  -9  25   3      297.76     -380.10   1632.19 o 
  -7  25   3      864.03      641.61   1486.67 o 
  -5  25   3     2922.14     2894.77   1380.01 o 
  -3  25   3      160.39     -167.55   1250.89 o 
  -1  25   3       58.21     -647.69   1288.60 o 
   1  25   3     5871.93     4233.58   1809.62 o 
   3  25   3      759.75      348.21   1467.89 o 
   5  25   3     4967.33     4938.55   2412.41 o 
   7  25   3     5665.56     7837.33   2779.55 o 
   9  25   3      186.62     -803.87   1963.73 o 
  11  25   3     4936.45     7894.47   3129.25 o 
  13  25   3     2054.24     3110.06   2730.25 o 
  15  25   3     1500.12     2774.12   2311.85 o 
  17  25   3     3285.42     3180.36   3082.85 o 
 -18  26   3    27328.48    32968.83   4510.59 o 
 -16  26   3    25414.51    27953.10   4065.06 o 
 -14  26   3    21020.40    19184.18   3340.01 o 
 -12  26   3     1364.26     2303.74   1831.07 o 
 -10  26   3     7151.33     8169.16   3658.99 o 
  -8  26   3    13230.84    14125.25   2673.28 o 
  -6  26   3    32923.56    32783.36   3528.19 o 
  -4  26   3    20356.37    19216.84   2758.41 o 
  -2  26   3    13715.51    15300.30   2506.18 o 
   0  26   3     2507.84     3688.92   1702.45 o 
   2  26   3     8197.87     8626.95   2153.82 o 
   4  26   3    38325.64    36942.14   3716.97 o 
   6  26   3    25138.95    25350.02   4075.09 o 
   8  26   3     2415.40     2267.41   2158.91 o 
  10  26   3      398.51     -512.46   2065.86 o 
  12  26   3     8385.71    10078.93   3372.45 o 
  14  26   3    15376.10    19382.77   4246.47 o 
  16  26   3    31277.43    41112.76   6246.15 o 
 -17  27   3     2269.52     2053.81   2249.67 o 
 -15  27   3    13175.79    15498.13   3192.57 o 
 -13  27   3    30500.13    32521.23   3940.45 o 
 -11  27   3    57085.24    59358.89   5521.03 o 
  -9  27   3    15312.85    16310.70   2956.78 o 
  -7  27   3     2289.32     1917.22   2172.07 o 
  -5  27   3    23705.01    22186.01   3822.77 o 
  -3  27   3    53999.67    50706.53   3745.41 o 
  -1  27   3    87200.36    85070.08   4614.77 o 
   1  27   3    44457.75    43397.24   3881.21 o 
   3  27   3    23696.28    20731.72   2993.51 o 
   5  27   3       97.49      655.36   2000.79 o 
   7  27   3    13966.17    12060.91   3370.12 o 
   9  27   3    38196.71    35470.94   4985.30 o 
  11  27   3    38713.66    42830.36   5581.08 o 
  13  27   3    21559.92    21496.55   4416.83 o 
  15  27   3     9702.06    10934.16   5413.59 o 
 -16  28   3     1869.02     1698.55   2843.42 o 
 -14  28   3     5754.68     6201.72   2605.21 o 
 -12  28   3     4470.93     5007.03   2609.17 o 
 -10  28   3     4201.86     4648.08   2616.28 o 
  -8  28   3      407.57      510.06   2093.61 o 
  -6  28   3     5342.44     3435.86   2235.64 o 
  -4  28   3      187.27     -312.84   1707.54 o 
  -2  28   3       72.02     -788.71   1399.49 o 
   0  28   3     9863.59     9954.91   2372.88 o 
   2  28   3      327.45      633.64   1511.10 o 
   4  28   3      780.99      661.82   1647.58 o 
   6  28   3      296.23      384.16   2010.67 o 
   8  28   3      938.79     -734.60   2297.10 o 
  10  28   3      790.07     1371.58   2524.32 o 
  12  28   3     2056.76     3837.61   2949.61 o 
  14  28   3     2655.92     1027.08   3851.56 o 
 -15  29   3      443.73    -1711.81   3402.22 o 
 -13  29   3      437.35     1412.24   3680.38 o 
 -11  29   3      787.79       -6.91   2333.67 o 
  -9  29   3     1958.63     2134.61   2494.28 o 
  -7  29   3      204.07       61.57   1965.07 o 
  -5  29   3      150.74     -328.35   1969.18 o 
  -3  29   3    12142.83    14634.13   3309.67 o 
  -1  29   3    24200.11    26741.91   3360.81 o 
   1  29   3    27263.62    31036.68   3623.52 o 
   3  29   3     1209.64      808.98   1700.78 o 
   5  29   3       51.28     -106.31   1637.38 o 
   7  29   3      313.28     1370.29   2267.14 o 
   9  29   3      412.25      -52.83   2219.37 o 
  11  29   3      761.33     1716.38   2572.31 o 
  13  29   3     1353.49     1583.42   3487.81 o 
 -12  30   3       84.81     -172.71   2517.54 o 
 -10  30   3     8828.73     7852.68   3322.44 o 
  -8  30   3    26213.48    26670.36   4708.48 o 
  -6  30   3    38397.69    39176.77   5281.11 o 
  -4  30   3    40648.10    40206.16   5113.24 o 
  -2  30   3    10613.50     9342.74   2898.74 o 
   0  30   3     6723.62     5010.89   2052.04 o 
   2  30   3    33729.53    33007.05   3804.55 o 
   4  30   3    37783.07    40562.74   4247.13 o 
   6  30   3    25290.43    24961.53   3642.31 o 
   8  30   3     8557.62    11051.56   3567.77 o 
  10  30   3     1509.39     2054.17   2619.06 o 
  12  30   3     3138.27     2268.14   3787.37 o 
 -11  31   3    15917.48    13138.12   6076.91 o 
  -9  31   3     3019.54     2488.97   2776.18 o 
  -7  31   3      483.93     2109.11   2410.34 o 
  -5  31   3      409.25     -703.79   1862.08 o 
  -3  31   3    13162.07    10524.08   3171.08 o 
  -1  31   3    20045.61    18563.11   3804.35 o 
   1  31   3    10759.87    10377.89   2507.08 o 
   3  31   3     1001.55     -192.53   1630.08 o 
   5  31   3       21.95       42.50   1749.24 o 
   7  31   3     2255.92     1104.29   2060.79 o 
   9  31   3     8422.88     9725.48   3493.93 o 
  11  31   3    17056.63    17810.10   4417.99 o 
 -10  32   3     4781.32     4750.26   4621.88 o 
  -8  32   3     2977.79     2769.82   2544.12 o 
  -6  32   3       83.26     -653.18   2011.41 o 
  -4  32   3     1202.49     -259.83   2004.82 o 
  -2  32   3      458.21     -360.91   1798.58 o 
   0  32   3     1451.67     2070.81   2264.94 o 
   2  32   3     3209.63     5660.22   2196.21 o 
   4  32   3      283.28     1977.19   2014.52 o 
   6  32   3      285.97      -95.13   1982.16 o 
   8  32   3      806.72     1008.30   2228.96 o 
  10  32   3     4320.58     3148.32   3160.70 o 
  -9  33   3    14300.98    18765.68   6355.08 o 
  -7  33   3     4751.19     3402.22   4236.72 o 
  -5  33   3     2284.97     4106.39   2794.47 o 
  -3  33   3    15806.77    15012.31   3771.66 o 
  -1  33   3    25798.77    22577.62   4231.21 o 
   1  33   3    23012.37    21578.00   4259.10 o 
   3  33   3     2441.86     3009.19   2150.73 o 
   5  33   3      765.67      877.38   2100.60 o 
   7  33   3     4692.76     4380.24   2467.58 o 
   9  33   3    22757.43    19958.35   3712.94 o 
  -8  34   3    28274.61    27003.75   7467.76 o 
  -6  34   3    31956.11    31861.00   8216.67 o 
  -4  34   3    22612.76    24783.98   4658.22 o 
  -2  34   3     5691.38     4407.34   2730.69 o 
   0  34   3     1198.45     -114.56   2277.13 o 
   2  34   3    18763.15    14441.94   3691.44 o 
   4  34   3    13247.41    13069.30   3087.21 o 
   6  34   3    23069.20    24426.33   3953.31 o 
   8  34   3    15897.39    17807.04   3609.59 o 
  -5  35   3       35.32     2546.31   4172.53 o 
  -3  35   3      769.39     1754.60   4044.14 o 
  -1  35   3     1881.95     3146.23   2637.36 o 
   1  35   3     3532.50     2532.05   2641.15 o 
   3  35   3     1595.86     1758.78   2474.15 o 
   5  35   3      357.65     1227.34   2167.09 o 
   7  35   3      215.73      747.72   2327.57 o 
  -4  36   3      261.13    -3423.61   3423.61 o 
  -2  36   3       47.90     1048.48   4322.31 o 
   0  36   3      892.35      556.34   4236.72 o 
   2  36   3     1122.24      273.97   2498.42 o 
   4  36   3      300.12     1601.37   2706.07 o 
 -24   0   4      258.67    -1818.79   3359.42 o 
 -22   0   4    12639.21    17053.87   5584.77 o 
 -20   0   4    23745.04    21868.33   5606.17 o 
 -18   0   4    40677.14    38044.90   6633.25 o 
 -16   0   4    11899.49    16369.15   4300.91 o 
 -14   0   4     2026.80      473.60   1701.71 o 
 -12   0   4    11530.45     9913.52   2738.89 o 
 -10   0   4    25503.36    22464.03   1879.33 o 
  -8   0   4     6676.59     7534.20   1192.02 o 
  -6   0   4   225231.75   226646.56   4469.02 o 
  -4   0   4    28517.38    26465.73   1618.10 o 
  -2   0   4   129430.02   125318.71   2952.05 o 
   0   0   4   386526.72   410276.28   5830.46 o 
   2   0   4    21031.97    21447.62   1173.62 o 
   4   0   4   432261.13   421774.31   3990.08 o 
   6   0   4     9648.83     9447.09    913.52 o 
   8   0   4     4188.39     3598.27    772.63 o 
  10   0   4    13871.08    13015.07   2738.89 o 
  12   0   4    87164.42    81232.87   4718.17 o 
  14   0   4   176345.59   161680.13   9564.72 o 
  16   0   4   104680.73   101729.14   4496.82 o 
  18   0   4      220.62     1692.44   1636.66 o 
  20   0   4     5828.50     5787.80   2249.46 o 
  22   0   4    29414.48    32396.13   4162.07 o 
  24   0   4    20777.43    21002.28   3573.74 o 
 -25   1   4    10294.10    10844.80   3779.05 o 
 -23   1   4    32601.78    28145.13   4984.11 o 
 -21   1   4     4480.23     5025.82   2715.41 o 
 -19   1   4      350.91     -174.09   2001.31 o 
 -17   1   4    18517.51    18305.51   2857.37 o 
 -15   1   4    56579.27    52291.89   3371.20 o 
 -13   1   4   113849.74   108917.54   3088.90 o 
 -11   1   4     3926.37     3737.99    737.45 o 
  -9   1   4      196.47     -102.44    415.26 o 
  -7   1   4    25826.60    27889.67   1304.97 o 
  -5   1   4   252982.17   263667.47   3307.90 o 
  -3   1   4    51474.98    52820.69   1038.31 o 
  -1   1   4   174226.17   169432.61   2585.30 o 
   1   1   4   212691.53   204937.52   4200.59 o 
   3   1   4     1736.80     1829.01    399.14 o 
   5   1   4    57732.75    55540.63   1177.38 o 
   7   1   4    10411.89     8955.48    701.18 o 
   9   1   4    47313.96    39477.58   1287.92 o 
  11   1   4    27173.27    27520.16   1935.14 o 
  13   1   4    21107.22    20349.76   1951.04 o 
  15   1   4      491.04     -105.25   1123.66 o 
  17   1   4    22154.70    20760.87   2270.31 o 
  19   1   4     8553.32     9381.86   1571.26 o 
  21   1   4    16153.19    20915.79   2353.46 o 
  23   1   4       15.50      174.57   1471.65 o 
  25   1   4      163.80    -1775.00   2563.22 o 
 -24   2   4     5700.95     5507.01   3109.88 o 
 -22   2   4     1858.47     1054.32   2493.07 o 
 -20   2   4     7076.84     8226.60   2461.06 o 
 -18   2   4     6412.37     8109.64   2227.12 o 
 -16   2   4    23311.83    21870.12   2807.19 o 
 -14   2   4       40.85      736.49   1318.48 o 
 -12   2   4    22900.12    22165.30   1349.11 o 
 -10   2   4    28061.23    29070.76   1387.54 o 
  -8   2   4    53561.38    52434.21   1829.37 o 
  -6   2   4     6127.88     7442.41   1012.82 o 
  -4   2   4     9314.95     8989.09    942.00 o 
  -2   2   4    47658.82    48169.30    973.70 o 
   0   2   4    14652.53    13609.31    657.17 o 
   2   2   4    12757.67    12722.68    621.78 o 
   4   2   4     4291.43     4963.45    514.90 o 
   6   2   4      548.05      775.82    447.93 o 
   8   2   4    17093.93    16939.34    918.63 o 
  10   2   4       54.47     -182.72    495.65 o 
  12   2   4      862.37      518.76   1020.05 o 
  14   2   4     5341.68     5214.69   1386.17 o 
  16   2   4     1846.95     1936.70   1275.57 o 
  18   2   4     6693.08     6224.45   1654.40 o 
  20   2   4     2240.86     2410.49   1544.69 o 
  22   2   4      193.93     -640.38   1312.85 o 
  24   2   4      822.12       41.71   1522.14 o 
 -25   3   4    29831.68    26538.03   5020.19 o 
 -23   3   4    17623.88    15292.47   4022.55 o 
 -21   3   4    13809.41    12610.20   3434.19 o 
 -19   3   4     9391.68     7979.98   2287.57 o 
 -17   3   4    32222.83    30986.71   3338.29 o 
 -15   3   4    60585.10    63237.95   4293.89 o 
 -13   3   4    44950.08    45239.52   2288.56 o 
 -11   3   4    49319.95    48170.98   2059.42 o 
  -9   3   4    11021.43    12834.99   1176.94 o 
  -7   3   4    47873.61    48861.50   1690.30 o 
  -5   3   4    79127.11    78785.85   2269.83 o 
  -3   3   4    50203.49    50964.20   1488.30 o 
  -1   3   4   190747.64   207496.63   3183.53 o 
   1   3   4    37846.50    40039.35   1402.06 o 
   3   3   4    24213.49    22942.24    983.03 o 
   5   3   4     3864.59     4328.49    663.16 o 
   7   3   4    29995.84    26525.64   1058.46 o 
   9   3   4    50690.98    48100.07   2025.20 o 
  11   3   4    37127.38    35452.45   2096.66 o 
  13   3   4      104.99      341.42   1025.17 o 
  15   3   4    24403.20    23293.29   2217.60 o 
  17   3   4    55726.79    56360.95   3102.98 o 
  19   3   4    90962.05    97786.77   4074.46 o 
  21   3   4    24889.88    24691.99   2783.82 o 
  23   3   4     3351.29     3415.77   1609.89 o 
  25   3   4     6003.88     8387.85   5328.00 o 
 -24   4   4       10.07     -846.30   2592.18 o 
 -22   4   4    19808.77    16801.63   4042.60 o 
 -20   4   4    43587.35    38535.53   3956.69 o 
 -18   4   4    50299.89    49097.36   3873.15 o 
 -16   4   4     8297.64     8610.27   2118.70 o 
 -14   4   4     9968.84    10012.82   2010.79 o 
 -12   4   4    63291.48    60654.95   2424.80 o 
 -10   4   4   160750.53   156910.08   6418.32 o 
  -8   4   4   297218.22   314460.47   9377.08 o 
  -6   4   4   122153.34   130895.61   2399.90 o 
  -4   4   4    85396.81    86429.99   2344.22 o 
  -2   4   4   102218.67   100924.53   3468.36 o 
   0   4   4     2145.31     2715.73    654.98 o 
   2   4   4    26610.17    26664.71    950.13 o 
   4   4   4   105087.49    98926.16   1847.51 o 
   6   4   4    43139.43    43590.91   1462.60 o 
   8   4   4     3966.70     4971.02    740.09 o 
  10   4   4    24353.16    23716.95   1219.79 o 
  12   4   4    70843.98    69352.16   2751.77 o 
  14   4   4    49342.86    48151.21   2710.45 o 
  16   4   4    56206.42    54918.76   2878.50 o 
  18   4   4     8644.11    10331.78   1896.38 o 
  20   4   4     5430.98     6194.91   1837.68 o 
  22   4   4    15677.80    18311.00   2701.27 o 
  24   4   4    25695.50    31688.08   3030.74 o 
 -25   5   4     1552.90      320.96   2662.95 o 
 -23   5   4     5776.05     7050.88   3199.83 o 
 -21   5   4     2761.31     3044.02   2677.95 o 
 -19   5   4      245.78      953.70   1731.66 o 
 -17   5   4     1656.15     1622.09   1661.14 o 
 -15   5   4    16382.98    17156.43   2474.29 o 
 -13   5   4    12325.22    12779.21   1965.59 o 
 -11   5   4    12164.25    12070.37   1367.69 o 
  -9   5   4      534.01      569.48    664.56 o 
  -7   5   4     4603.71     4400.70    787.94 o 
  -5   5   4     9171.98    10182.10    823.65 o 
  -3   5   4    11256.85    12914.37   1007.87 o 
  -1   5   4    11712.84    11188.86    879.65 o 
   1   5   4    10659.69    11371.43    991.48 o 
   3   5   4    68642.80    68762.47   1518.91 o 
   5   5   4      178.52      436.59    530.74 o 
   7   5   4    17155.56    17950.33   1372.93 o 
   9   5   4    10955.01    10899.22   1326.02 o 
  11   5   4     4035.51     2068.96   1046.78 o 
  13   5   4      830.82      259.59   1040.00 o 
  15   5   4     3334.90     3717.48   1395.20 o 
  17   5   4     1443.24     2473.42   1398.19 o 
  19   5   4     6952.43     8217.01   1908.89 o 
  21   5   4      292.01      967.13   1575.75 o 
  23   5   4      154.95      909.54   1705.41 o 
 -24   6   4     1218.19      727.88   2676.92 o 
 -22   6   4    11582.90    12335.51   3740.89 o 
 -20   6   4    11228.83    10970.82   3329.89 o 
 -18   6   4     5309.84     6863.70   2138.81 o 
 -16   6   4     4616.42     5284.96   1925.16 o 
 -14   6   4    12320.97    13164.13   2169.66 o 
 -12   6   4      271.01      566.24    841.75 o 
 -10   6   4    36743.84    37477.94   1897.37 o 
  -8   6   4    78164.22    78127.03   2594.32 o 
  -6   6   4    31931.26    31420.72   1352.70 o 
  -4   6   4     4894.49     5094.21    647.39 o 
  -2   6   4     5542.64     5641.51    614.36 o 
   0   6   4     7161.94     6998.45   1066.22 o 
   2   6   4    62996.72    64390.14   1619.32 o 
   4   6   4     1637.33     1235.71    551.78 o 
   6   6   4    31458.90    28311.10   1482.33 o 
   8   6   4     5456.87     6057.43   1075.39 o 
  10   6   4    27746.00    26393.26   1892.48 o 
  12   6   4    22917.55    22784.05   1991.50 o 
  14   6   4     8964.10     8209.23   1633.92 o 
  16   6   4     5314.77     7121.71   1626.76 o 
  18   6   4     5537.52     6421.10   1699.42 o 
  20   6   4     1529.74      444.66   1500.87 o 
  22   6   4     4893.26     5256.98   1954.22 o 
  24   6   4     7778.55     9865.71   2601.49 o 
 -25   7   4    46369.44    43365.99   4966.64 o 
 -23   7   4    58400.20    47630.89   6135.02 o 
 -21   7   4    28804.73    29869.78   4864.94 o 
 -19   7   4      308.61      596.12   2138.30 o 
 -17   7   4    23469.03    24054.16   3028.50 o 
 -15   7   4    32232.62    33254.59   3123.37 o 
 -13   7   4    39298.85    39195.26   3017.19 o 
 -11   7   4    62198.34    61993.04   2453.31 o 
  -9   7   4     7902.37     8446.36   1150.61 o 
  -7   7   4    39553.14    37985.02   2362.68 o 
  -5   7   4    42964.80    41712.84   1476.29 o 
  -3   7   4    92697.69    93960.28   1581.58 o 
  -1   7   4    65409.65    62010.49   3885.77 o 
   1   7   4     4531.17     3669.26    576.19 o 
   3   7   4     4086.43     4988.09    668.99 o 
   5   7   4    12310.89    13361.87   1128.89 o 
   7   7   4   182916.44   183324.31   3446.56 o 
   9   7   4   218783.55   216588.73   4100.73 o 
  11   7   4    74780.50    72749.73   2787.24 o 
  13   7   4     1409.96      613.00   1105.06 o 
  15   7   4    22262.99    20693.29   2201.46 o 
  17   7   4    38342.64    38766.63   2930.82 o 
  19   7   4    48907.80    53181.01   3585.19 o 
  21   7   4    28730.29    30007.99   3152.65 o 
  23   7   4     4985.74     3555.81   2420.80 o 
 -24   8   4     5084.78     2530.54   2253.08 o 
 -22   8   4    15087.76    14180.56   2963.08 o 
 -20   8   4    39118.00    37134.38   5234.02 o 
 -18   8   4    31210.08    30775.45   4473.69 o 
 -16   8   4     6457.96     7450.48   2122.67 o 
 -14   8   4    11457.47    10025.18   2021.56 o 
 -12   8   4    27268.79    30169.46   2526.24 o 
 -10   8   4   137919.08   131895.95   6473.08 o 
  -8   8   4   115751.55   116286.55   3572.96 o 
  -6   8   4     4702.15     4867.32    722.17 o 
  -4   8   4    22258.15    21085.01   1043.81 o 
  -2   8   4     1978.32      945.30    481.34 o 
   0   8   4    16024.06    16695.88   1026.80 o 
   2   8   4    30349.22    31068.43   1422.81 o 
   4   8   4   101669.85   107322.14   2546.19 o 
   6   8   4   163012.58   171635.25   3252.04 o 
   8   8   4     3330.42     4183.90    999.43 o 
  10   8   4     6591.53     7209.17   1300.51 o 
  12   8   4    34555.98    34353.89   2361.86 o 
  14   8   4    19458.42    18927.26   2088.82 o 
  16   8   4    14379.33    15331.61   2039.13 o 
  18   8   4    15636.09    19958.96   2410.42 o 
  20   8   4     1634.03     2064.78   1815.29 o 
  22   8   4     8194.61     9414.94   3479.99 o 
  24   8   4    15910.47    16583.13   6205.30 o 
 -25   9   4       68.82      210.22   2071.36 o 
 -23   9   4     8794.59     9763.19   2783.47 o 
 -21   9   4       50.16     -225.95   1596.38 o 
 -19   9   4     1250.43     1626.20   1578.79 o 
 -17   9   4     3928.04     3534.40   2412.87 o 
 -15   9   4     4865.53     5320.83   1886.73 o 
 -13   9   4    53629.51    55534.92   3942.05 o 
 -11   9   4     1656.27     2119.07   1241.69 o 
  -9   9   4      596.89      867.43    762.70 o 
  -7   9   4     6109.25     7039.71    921.51 o 
  -5   9   4     6254.20     8144.84    832.76 o 
  -3   9   4     1775.24     2334.53    531.24 o 
  -1   9   4    10651.55     9359.11   1001.94 o 
   1   9   4      764.58      182.27    540.87 o 
   3   9   4     9657.03    10938.96   1128.65 o 
   5   9   4     9511.07     8970.88   1161.49 o 
   7   9   4    12925.84    13858.41   1466.03 o 
   9   9   4    14919.68    18441.99   1952.09 o 
  11   9   4    17226.15    17485.20   1838.02 o 
  13   9   4     7969.92     7187.17   1572.01 o 
  15   9   4     8429.86     9252.19   1777.24 o 
  17   9   4     1554.26     2726.53   1587.97 o 
  19   9   4      146.04    -1376.32   1523.26 o 
  21   9   4     1698.41     2974.40   2209.68 o 
  23   9   4       81.83      774.01   2150.45 o 
 -24  10   4      187.53     -339.72   1982.23 o 
 -22  10   4    10514.79    11626.59   2794.02 o 
 -20  10   4    17497.58    17879.72   3016.70 o 
 -18  10   4    28878.43    29448.46   3422.38 o 
 -16  10   4    18491.75    19613.00   2825.67 o 
 -14  10   4    12065.58    12135.50   1827.64 o 
 -12  10   4    81356.38    76942.17   2997.44 o 
 -10  10   4    43190.41    44025.96   2195.91 o 
  -8  10   4    40035.35    41885.31   1887.01 o 
  -6  10   4   110557.29   117431.77   2657.98 o 
  -4  10   4     3981.32     5905.18    762.10 o 
  -2  10   4      118.80      107.13    443.93 o 
   0  10   4    44575.03    39449.76   1736.61 o 
   2  10   4    28299.24    28546.11   1553.64 o 
   4  10   4    47731.34    42601.59   1819.88 o 
   6  10   4      582.04      334.26    819.77 o 
   8  10   4     2853.09     2317.29   1047.38 o 
  10  10   4    31014.01    30183.29   2300.84 o 
  12  10   4    51854.90    52596.23   2979.11 o 
  14  10   4    95356.73    93331.83   4643.99 o 
  16  10   4    20083.06    22438.33   2662.57 o 
  18  10   4      276.58      443.68   1538.04 o 
  20  10   4     2902.09     2712.12   2165.74 o 
  22  10   4    21797.97    26282.43   3891.00 o 
  24  10   4    16490.81    17995.37   6226.70 o 
 -25  11   4    35250.56    40655.40   9200.96 o 
 -23  11   4    47806.73    53298.86   5139.15 o 
 -21  11   4    14661.09    16418.75   3096.30 o 
 -19  11   4      814.19      -53.92   1587.55 o 
 -17  11   4    45187.68    38841.22   3720.38 o 
 -15  11   4    50005.21    49882.75   3561.64 o 
 -13  11   4   138353.72   137456.59   4093.41 o 
 -11  11   4    50540.73    49214.88   2413.72 o 
  -9  11   4     5429.31     5247.24   1094.79 o 
  -7  11   4    35298.27    35722.69   1755.59 o 
  -5  11   4   142401.69   140595.31   2878.38 o 
  -3  11   4    86948.06    86611.34   2000.52 o 
  -1  11   4   151319.36   151630.06   3400.90 o 
   1  11   4     7990.73     8559.96   1111.66 o 
   3  11   4    38026.21    38186.09   1910.32 o 
   5  11   4     6837.88     5797.61   1055.64 o 
   7  11   4    82914.63    89084.69   2959.98 o 
   9  11   4    92465.66    93945.13   3340.40 o 
  11  11   4    37809.16    38708.56   2705.41 o 
  13  11   4     2731.38     3931.85   1593.59 o 
  15  11   4     5969.63     5041.21   1721.77 o 
  17  11   4    47837.21    50211.06   3707.34 o 
  19  11   4    28235.62    34549.35   4068.11 o 
  21  11   4    41925.21    45997.82   4762.99 o 
  23  11   4     5450.15     6286.88   2664.24 o 
 -24  12   4      151.31     2157.73   2258.94 o 
 -22  12   4     5741.06     5029.67   2237.47 o 
 -20  12   4     3886.71     2950.14   1991.18 o 
 -18  12   4     6246.31     9023.59   2293.90 o 
 -16  12   4      635.09     2139.01   1619.03 o 
 -14  12   4     1248.75     1289.42   1499.19 o 
 -12  12   4      526.65      -58.59   1035.57 o 
 -10  12   4     1487.17     2007.21   1024.07 o 
  -8  12   4      521.37      688.45    770.64 o 
  -6  12   4      363.47     1009.26    724.12 o 
  -4  12   4    70075.34    70675.33   1975.18 o 
  -2  12   4     3263.88     3705.77    828.00 o 
   0  12   4    21557.99    21421.95   1809.90 o 
   2  12   4     1085.81     1450.58    742.32 o 
   4  12   4    18021.87    17191.57   1640.39 o 
   6  12   4      546.65      226.78    804.58 o 
   8  12   4       19.67     -520.69    906.01 o 
  10  12   4    20106.94    22204.80   2218.01 o 
  12  12   4    22174.89    22518.65   2422.58 o 
  14  12   4    29436.21    30941.78   2863.96 o 
  16  12   4    13766.33    13913.10   2322.54 o 
  18  12   4     2823.94     3554.28   2201.46 o 
  20  12   4     1578.29     1350.14   2084.52 o 
  22  12   4     3423.31     6047.08   2621.97 o 
 -23  13   4      819.50    -1043.50   1974.91 o 
 -21  13   4     8892.43     9801.14   2701.54 o 
 -19  13   4       18.89     1407.50   1811.13 o 
 -17  13   4      530.95      571.39   1516.00 o 
 -15  13   4    20130.37    20706.68   2825.76 o 
 -13  13   4     3718.79     3729.53   1663.26 o 
 -11  13   4      468.85      110.51    996.07 o 
  -9  13   4     2904.34     2906.38   1069.22 o 
  -7  13   4     9153.03     9785.89   1268.37 o 
  -5  13   4      557.58      936.22    691.46 o 
  -3  13   4     3604.39     4012.26    767.31 o 
  -1  13   4     7031.98     7402.41   1211.92 o 
   1  13   4     3950.97     3483.08    981.12 o 
   3  13   4     2069.04     1257.69    822.42 o 
   5  13   4      865.14      291.77    729.29 o 
   7  13   4     8393.82    10411.83   1467.81 o 
   9  13   4     1567.86     1284.70   1106.33 o 
  11  13   4    20415.49    20949.05   2295.10 o 
  13  13   4      223.86      446.04   1332.78 o 
  15  13   4    17361.33    20882.96   3043.27 o 
  17  13   4    16776.14    20524.13   3216.45 o 
  19  13   4    16422.30    18986.81   3321.56 o 
  21  13   4      118.43     -467.43   1963.61 o 
  23  13   4       12.13    -2139.76   3744.58 o 
 -24  14   4     1049.40     2410.14   2318.48 o 
 -22  14   4    16208.28    22059.50   3649.42 o 
 -20  14   4    71700.29    80389.38   5577.75 o 
 -18  14   4    95171.62    98087.17   5300.44 o 
 -16  14   4    87408.52    91040.38   4814.09 o 
 -14  14   4     3424.24     2915.32   1665.77 o 
 -12  14   4    45985.67    43122.35   3335.01 o 
 -10  14   4    53165.23    51705.88   2543.29 o 
  -8  14   4    74350.93    73122.19   2729.35 o 
  -6  14   4    70841.30    74260.77   2518.63 o 
  -4  14   4    22974.59    22915.79   1424.28 o 
  -2  14   4    42318.52    42505.35   1906.37 o 
   0  14   4    67444.70    65994.99   3728.26 o 
   2  14   4   135064.70   136245.64   4819.84 o 
   4  14   4    62545.27    63641.05   2737.22 o 
   6  14   4    28691.75    28879.63   2007.13 o 
   8  14   4      462.36      543.87   1092.87 o 
  10  14   4     4449.83     3887.08   1427.27 o 
  12  14   4    67454.92    75417.48   3583.26 o 
  14  14   4   111626.15   115821.64   5952.10 o 
  16  14   4    44837.52    46294.93   4239.13 o 
  18  14   4     6890.32     6584.27   2434.04 o 
  20  14   4     4592.79     5061.81   2556.47 o 
  22  14   4     8863.13     7728.61   2707.17 o 
 -23  15   4    13631.52    17143.69   3573.47 o 
 -21  15   4     4947.87     3358.32   2179.26 o 
 -19  15   4      784.37     2175.61   1861.37 o 
 -17  15   4    12388.90     9423.89   2336.88 o 
 -15  15   4    24497.03    25963.24   3170.97 o 
 -13  15   4    36794.37    36319.53   3381.62 o 
 -11  15   4     4158.08     3885.37   1325.73 o 
  -9  15   4     2183.82     2597.11   1133.26 o 
  -7  15   4    10897.27    10894.70   1423.45 o 
  -5  15   4    14318.09    14623.28   1327.21 o 
  -3  15   4    93628.69    93266.80   2817.43 o 
  -1  15   4    25405.73    24233.40   1666.05 o 
   1  15   4    14613.91    14270.46   1613.05 o 
   3  15   4      123.67     -722.43    780.12 o 
   5  15   4    18152.92    19220.11   1996.20 o 
   7  15   4    20248.15    21488.84   2015.51 o 
   9  15   4    11031.40    12563.47   1877.64 o 
  11  15   4    17327.41    18571.45   2288.87 o 
  13  15   4     5274.75     7675.62   2240.07 o 
  15  15   4     8715.75     7866.84   2361.71 o 
  17  15   4    41836.38    44300.44   4405.88 o 
  19  15   4    29019.26    32966.53   4085.94 o 
  21  15   4    15251.00    15697.85   3290.18 o 
 -22  16   4       41.24     -930.99   1875.98 o 
 -20  16   4       34.75     1083.36   1869.80 o 
 -18  16   4      199.00     -985.27   1629.87 o 
 -16  16   4      758.83      204.92   1587.98 o 
 -14  16   4       23.73     -448.73   1371.00 o 
 -12  16   4    11314.65    12110.55   2253.70 o 
 -10  16   4     6568.36     8408.03   1563.18 o 
  -8  16   4     1213.05     1673.32   1056.93 o 
  -6  16   4       32.26       20.12    792.19 o 
  -4  16   4     4969.42     5192.79   1120.31 o 
  -2  16   4     2304.19     2661.57    945.07 o 
   0  16   4     4930.74     5471.81   1232.08 o 
   2  16   4     3991.86     4489.87   1209.86 o 
   4  16   4    20608.80    21650.39   2023.04 o 
   6  16   4     8905.17     8595.59   1718.30 o 
   8  16   4     1739.37     2156.03   1264.63 o 
  10  16   4     5684.64     5940.54   2021.80 o 
  12  16   4       37.67     -148.60   1591.03 o 
  14  16   4       31.73      -74.14   1642.87 o 
  16  16   4       63.55       83.63   1877.71 o 
  18  16   4      491.89       70.76   1891.68 o 
  20  16   4      717.89     -242.19   2047.92 o 
  22  16   4      424.52     -299.57   4386.50 o 
 -23  17   4    13207.03    10228.94   3184.84 o 
 -21  17   4     7169.51    10247.38   2829.06 o 
 -19  17   4      376.33      352.85   1870.56 o 
 -17  17   4    18799.32    21005.37   3168.66 o 
 -15  17   4    42707.16    43967.71   3946.08 o 
 -13  17   4    32118.03    31613.94   3312.98 o 
 -11  17   4    28698.74    28807.36   3001.34 o 
  -9  17   4     4070.69     2630.26   1235.53 o 
  -7  17   4    16572.93    17832.38   1753.67 o 
  -5  17   4    75511.01    73646.39   2500.00 o 
  -3  17   4   101325.75    99881.87   3128.61 o 
  -1  17   4    98754.02    95335.80   3044.22 o 
   1  17   4    16919.21    17743.92   1902.76 o 
   3  17   4     1213.50      977.29    931.21 o 
   5  17   4     2655.37     3385.23   1364.47 o 
   7  17   4     9621.68    12595.00   2241.86 o 
   9  17   4    21727.74    24374.32   3028.96 o 
  11  17   4    16640.44    17246.37   2781.49 o 
  13  17   4      690.85     -302.23   1621.32 o 
  15  17   4    11227.46    10460.41   2647.80 o 
  17  17   4    11356.50    11958.20   2798.12 o 
  19  17   4    24421.72    25880.66   3790.19 o 
  21  17   4     3872.79     4059.34   2535.43 o 
 -22  18   4    17757.00    19408.90   3634.78 o 
 -20  18   4    25685.95    27493.56   3849.48 o 
 -18  18   4    37152.33    37258.58   4088.93 o 
 -16  18   4    18397.41    18688.99   3011.30 o 
 -14  18   4      382.08      276.09   1523.52 o 
 -12  18   4    44527.61    43689.57   3705.64 o 
 -10  18   4    84678.96    84018.32   4150.47 o 
  -8  18   4    94557.66    97189.46   3400.23 o 
  -6  18   4    66755.69    66785.59   2556.57 o 
  -4  18   4    37639.38    36273.63   2163.45 o 
  -2  18   4      536.92       91.62    781.32 o 
   0  18   4     7264.01     7156.96   1481.17 o 
   2  18   4   101895.41    99781.80   4968.96 o 
   4  18   4    48696.04    52735.09   2927.65 o 
   6  18   4    17034.36    20597.08   3251.10 o 
   8  18   4     2929.75     4155.47   1895.64 o 
  10  18   4     6310.52     5598.19   2000.11 o 
  12  18   4    51934.46    56130.95   4395.48 o 
  14  18   4    57058.76    62823.81   4714.15 o 
  16  18   4    50820.86    55507.15   5901.28 o 
  18  18   4     5945.53     6441.06   2547.35 o 
  20  18   4     9013.76     9735.85   2988.44 o 
 -21  19   4     7008.72     7986.74   2718.74 o 
 -19  19   4      133.13     -113.73   1950.54 o 
 -17  19   4     1168.67      680.18   1807.04 o 
 -15  19   4    15266.86    17904.02   3042.30 o 
 -13  19   4     5111.58     4484.68   1923.06 o 
 -11  19   4     3607.16     3680.47   1827.40 o 
  -9  19   4     2235.45     2929.43   1516.43 o 
  -7  19   4       81.11      743.96   1039.81 o 
  -5  19   4     1289.83     1069.39   1029.05 o 
  -3  19   4    14805.28    14820.50   1740.25 o 
  -1  19   4    12526.08     9622.34   1470.80 o 
   1  19   4     1414.29     1797.44   1110.05 o 
   3  19   4    12622.06    11457.57   2632.16 o 
   5  19   4    14237.50    13559.55   2881.83 o 
   7  19   4    12493.31    12317.39   2919.69 o 
   9  19   4    15156.68    13776.33   2558.67 o 
  11  19   4    10877.66    12326.87   2555.22 o 
  13  19   4     5047.94     4640.27   2211.27 o 
  15  19   4      193.43      539.91   1771.11 o 
  17  19   4     6858.46     8470.60   2658.37 o 
  19  19   4    17686.62    21621.14   3733.72 o 
  21  19   4     3035.58     2460.72   4514.89 o 
 -22  20   4     1815.08     1027.20   2350.32 o 
 -20  20   4     2649.36     2404.88   2375.03 o 
 -18  20   4     2897.38     2924.89   2117.95 o 
 -16  20   4      818.46     1281.63   1874.10 o 
 -14  20   4     2750.02     2048.53   1847.77 o 
 -12  20   4     2195.81     1586.11   1626.13 o 
 -10  20   4     1744.50     2152.91   1529.32 o 
  -8  20   4     8607.69     9842.05   1971.70 o 
  -6  20   4     5248.46     5189.32   1408.36 o 
  -4  20   4    11861.53    11432.63   1658.71 o 
  -2  20   4     9282.97     8608.15   1454.63 o 
   0  20   4    19131.31    17832.34   1835.28 o 
   2  20   4      856.32     1277.58   1654.23 o 
   4  20   4     8959.67     8736.23   2469.62 o 
   6  20   4      549.72     1076.68   1896.89 o 
   8  20   4       16.93     -470.24   1891.54 o 
  10  20   4    23664.78    26096.10   3321.53 o 
  12  20   4     4552.41     2502.25   2622.90 o 
  14  20   4      728.74      213.71   1854.40 o 
  16  20   4     6529.88     5157.59   2500.01 o 
  18  20   4       54.19     -787.29   2057.76 o 
  20  20   4     1037.67      791.71   4236.72 o 
 -21  21   4    10233.55    11921.64   3198.77 o 
 -19  21   4      118.41     1466.37   2065.96 o 
 -17  21   4    21712.07    22456.92   3444.83 o 
 -15  21   4    26361.44    28596.58   3642.83 o 
 -13  21   4    62191.39    60303.75   4168.54 o 
 -11  21   4    41816.79    40369.21   3636.99 o 
  -9  21   4     3569.87     3947.97   1744.59 o 
  -7  21   4    35096.94    31336.94   2623.24 o 
  -5  21   4   101024.08    95300.45   3575.82 o 
  -3  21   4    52986.93    47984.76   2636.76 o 
  -1  21   4    66512.60    64952.24   2961.17 o 
   1  21   4    21911.85    19217.53   2527.01 o 
   3  21   4     4394.24     6703.90   2348.61 o 
   5  21   4    32336.41    29778.29   3926.14 o 
   7  21   4    59756.98    64141.66   4886.83 o 
   9  21   4   125701.43   129431.79  11083.95 o 
  11  21   4    32710.22    33431.70   3828.27 o 
  13  21   4     2608.80     2829.09   2077.32 o 
  15  21   4      571.66     -371.79   1969.99 o 
  17  21   4     8979.99     9618.31   2895.28 o 
  19  21   4    19429.88    20991.28   3760.28 o 
 -20  22   4    14531.53    13933.40   3341.78 o 
 -18  22   4     8222.65     7868.80   2685.38 o 
 -16  22   4      576.67      917.89   1884.26 o 
 -14  22   4      299.87      -94.03   1626.47 o 
 -12  22   4     9407.17     8143.22   2186.14 o 
 -10  22   4    50016.91    52317.34   3730.23 o 
  -8  22   4    39554.23    40100.07   3008.38 o 
  -6  22   4    17066.09    16206.69   2448.92 o 
  -4  22   4     3722.86     4759.88   1373.98 o 
  -2  22   4      294.89      435.79   1295.40 o 
   0  22   4    12479.50    13742.47   2279.50 o 
   2  22   4     4799.23     3801.39   2178.30 o 
   4  22   4    50992.57    45606.59   4531.38 o 
   6  22   4    14248.98    11207.39   2841.23 o 
   8  22   4     2210.35     3103.21   2301.10 o 
  10  22   4    16838.82    17905.92   3779.33 o 
  12  22   4    25954.26    30850.71   3825.49 o 
  14  22   4    18480.26    21558.71   3389.35 o 
  16  22   4    18920.64    21910.51   3793.94 o 
  18  22   4      539.64     -465.37   2230.44 o 
 -21  23   4       66.97     8901.39   5349.40 o 
 -19  23   4      203.12      889.94   2319.99 o 
 -17  23   4     3253.79     3783.92   2238.17 o 
 -15  23   4     4730.37     6221.12   2306.34 o 
 -13  23   4      783.23     1398.00   1728.02 o 
 -11  23   4     2461.27     3094.76   1741.14 o 
  -9  23   4       25.89      149.06   1330.10 o 
  -7  23   4     1740.88     1153.26   1416.41 o 
  -5  23   4     7348.14     7474.87   1636.89 o 
  -3  23   4      547.29      844.66   1364.35 o 
  -1  23   4     7743.45     7467.83   1923.58 o 
   1  23   4     9441.14     8935.75   2080.00 o 
   3  23   4    18505.94    15546.74   3188.64 o 
   5  23   4     2050.58     2074.85   2012.81 o 
   7  23   4     1482.31     2151.51   2064.92 o 
   9  23   4     1168.07     -434.39   1957.63 o 
  11  23   4      846.64      457.70   2199.10 o 
  13  23   4     1797.63     3782.70   2207.37 o 
  15  23   4      891.09     2227.18   2278.65 o 
  17  23   4        8.09     -267.94   2109.37 o 
  19  23   4      330.93      171.18   4493.49 o 
 -20  24   4    21749.72    26131.68   4222.87 o 
 -18  24   4    10249.60    14117.33   3253.50 o 
 -16  24   4     4793.49     4536.18   2336.24 o 
 -14  24   4       92.68    -1137.14   1549.16 o 
 -12  24   4     3640.06     3762.98   1952.51 o 
 -10  24   4    40001.04    38768.56   3658.05 o 
  -8  24   4    52738.07    51719.37   3833.49 o 
  -6  24   4    51889.90    47147.15   4572.10 o 
  -4  24   4    26412.43    21881.42   2756.75 o 
  -2  24   4     2600.53     1757.47   1486.10 o 
   0  24   4     2492.37     2538.41   1518.42 o 
   2  24   4     7074.58     7241.01   2020.73 o 
   4  24   4    20956.93    18007.12   3547.47 o 
   6  24   4    28844.25    28711.43   4183.36 o 
   8  24   4      617.67      233.91   1983.32 o 
  10  24   4     1237.82      891.75   2256.88 o 
  12  24   4    13025.17    16799.30   3893.41 o 
  14  24   4    16200.78    15346.34   3190.87 o 
  16  24   4     2013.89     2035.65   2430.19 o 
  18  24   4      123.17     1754.60   4557.68 o 
 -19  25   4     1339.33       84.66   2152.74 o 
 -17  25   4     7806.81     8725.72   2831.34 o 
 -15  25   4    28147.27    31891.42   4010.89 o 
 -13  25   4    21280.96    24305.03   3445.65 o 
 -11  25   4    21055.15    21857.85   3095.24 o 
  -9  25   4      353.52    -1355.40   1355.40 o 
  -7  25   4    20978.73    20829.08   4418.60 o 
  -5  25   4    34347.25    37981.45   4620.07 o 
  -3  25   4    59549.55    56332.85   3611.96 o 
  -1  25   4    26978.37    27996.25   3069.20 o 
   1  25   4    27857.62    27177.20   3081.84 o 
   3  25   4      389.15       50.48   1714.87 o 
   5  25   4    13011.64    11315.13   3003.65 o 
   7  25   4    59504.50    59281.12   5346.65 o 
   9  25   4    42444.80    42728.43   5277.31 o 
  11  25   4     9456.74     8554.21   3252.61 o 
  13  25   4      383.57    -2093.30   2182.88 o 
  15  25   4    13914.75    16558.12   3418.54 o 
  17  25   4    19941.85    20777.05   6376.48 o 
 -18  26   4    11883.70    13310.91   3257.11 o 
 -16  26   4      650.25     -310.56   2027.72 o 
 -14  26   4       91.91       57.57   1749.85 o 
 -12  26   4     2593.72     3228.40   1892.64 o 
 -10  26   4     6646.42     9363.68   3129.35 o 
  -8  26   4    21424.03    19500.88   3824.92 o 
  -6  26   4     7394.44     8611.90   2707.18 o 
  -4  26   4      245.40     1025.29   1788.90 o 
  -2  26   4      809.19      865.09   1434.59 o 
   0  26   4      899.81     1357.75   1494.31 o 
   2  26   4     5755.07     5711.34   1982.25 o 
   4  26   4    19900.07    20634.15   3758.05 o 
   6  26   4    19471.06    16841.82   3582.94 o 
   8  26   4      809.16     1126.35   2299.02 o 
  10  26   4     4625.70     2622.56   2615.74 o 
  12  26   4    16178.45    17827.05   4082.19 o 
  14  26   4    10094.17     9406.59   3641.81 o 
  16  26   4    12656.32    13175.66   3306.66 o 
 -17  27   4      600.80      514.49   2174.08 o 
 -15  27   4     5165.09     4835.85   4472.09 o 
 -13  27   4     4325.93      278.17   3209.64 o 
 -11  27   4     3194.08     1553.62   2239.36 o 
  -9  27   4      925.80      305.38   2019.14 o 
  -7  27   4       13.35     -986.81   1656.71 o 
  -5  27   4     2300.27     3978.09   2196.70 o 
  -3  27   4    11062.79    11094.28   2929.74 o 
  -1  27   4    13531.80    10526.22   2256.22 o 
   1  27   4      123.38     -560.62   1439.75 o 
   3  27   4     6164.18     3823.43   1857.46 o 
   5  27   4    15152.28    19618.76   3829.09 o 
   7  27   4     1072.07     1175.24   2236.39 o 
   9  27   4     1640.86      564.56   2291.59 o 
  11  27   4     2958.32     4385.07   2909.45 o 
  13  27   4     1020.72      667.08   2663.17 o 
  15  27   4     1536.78      507.28   2872.63 o 
 -16  28   4    16197.54    16433.34   6034.12 o 
 -14  28   4      247.45       64.19   3851.56 o 
 -12  28   4    11449.04    13161.42   3868.57 o 
 -10  28   4    13316.09    14435.38   3628.47 o 
  -8  28   4     9422.80     7034.62   2930.35 o 
  -6  28   4    10283.85     9982.17   3124.55 o 
  -4  28   4     3688.36     4148.72   2191.10 o 
  -2  28   4     1982.76     1564.32   2010.81 o 
   0  28   4    16388.73    17715.96   2778.95 o 
   2  28   4    36080.40    35123.76   3743.07 o 
   4  28   4    23886.24    22285.47   3320.26 o 
   6  28   4    11922.01    12081.19   3243.70 o 
   8  28   4      268.56      922.09   2444.79 o 
  10  28   4     4330.04     3446.98   2958.15 o 
  12  28   4    26808.51    25337.57   4912.41 o 
  14  28   4    49530.63    54134.91   6598.69 o 
 -15  29   4    36210.77    33037.86   7724.53 o 
 -13  29   4    23885.96    27802.82   5220.31 o 
 -11  29   4     4298.66     5407.28   2817.40 o 
  -9  29   4      779.02    -1341.05   1999.80 o 
  -7  29   4     5251.01     5678.78   2741.06 o 
  -5  29   4    22028.34    24276.23   4213.39 o 
  -3  29   4    51051.85    40101.38   5042.31 o 
  -1  29   4    23428.19    21200.83   3936.63 o 
   1  29   4     6187.56     7899.70   2276.03 o 
   3  29   4      576.42      910.63   1659.10 o 
   5  29   4     2212.17     2522.47   1985.21 o 
   7  29   4    12030.93    14193.09   3786.33 o 
   9  29   4    16504.28    14498.33   3907.49 o 
  11  29   4    15086.47    17016.57   4251.55 o 
  13  29   4     4516.14     2577.68   3115.09 o 
 -14  30   4     3257.97     4711.42   3669.69 o 
 -12  30   4     3073.28     1068.04   2728.19 o 
 -10  30   4     7010.21     7564.69   3341.78 o 
  -8  30   4     3590.22     2598.08   2565.09 o 
  -6  30   4     1030.86      183.72   2097.74 o 
  -4  30   4     7638.37     7124.20   2830.26 o 
  -2  30   4       76.48     -752.09   1828.26 o 
   0  30   4      334.16     1987.08   2190.03 o 
   2  30   4     1008.12      203.62   1637.79 o 
   4  30   4      621.32     2543.16   1966.41 o 
   6  30   4     8332.28     7649.91   2561.66 o 
   8  30   4      357.39     2313.90   2627.17 o 
  10  30   4     1612.46     2605.03   2848.54 o 
  12  30   4       39.11     -157.44   2539.21 o 
 -13  31   4    17613.50    18102.35   6141.11 o 
 -11  31   4     3104.55     5388.19   3113.50 o 
  -9  31   4     1040.10      449.35   2498.42 o 
  -7  31   4     2085.23     1252.43   2546.31 o 
  -5  31   4     5338.85     4228.21   2615.34 o 
  -3  31   4    15814.63    14247.26   3609.08 o 
  -1  31   4    28810.81    26817.53   4436.42 o 
   1  31   4     9530.42     8593.94   2887.21 o 
   3  31   4      228.43      636.93   1728.98 o 
   5  31   4     4723.20     5000.31   2340.74 o 
   7  31   4     3392.68     5276.35   2987.66 o 
   9  31   4    13776.21    11542.10   3695.11 o 
  11  31   4     3036.12     5370.94   3213.90 o 
 -10  32   4    17424.46    15748.08   4106.31 o 
  -8  32   4    20253.50    18198.73   4232.00 o 
  -6  32   4    17541.23    15885.73   4857.25 o 
  -4  32   4     1273.36      781.69   2295.00 o 
  -2  32   4      134.02      154.15   2025.97 o 
   0  32   4    27604.40    27816.86   4645.23 o 
   2  32   4    29327.61    27490.48   4623.98 o 
   4  32   4    14868.61    15645.39   3170.55 o 
   6  32   4     1726.25      836.46   2164.70 o 
   8  32   4      970.05     -452.69   2383.33 o 
  10  32   4    11340.27    13907.17   4041.02 o 
  -9  33   4       84.06     1771.63   2585.31 o 
  -7  33   4      186.89     1143.33   2418.51 o 
  -5  33   4     5127.14     3901.36   2797.40 o 
  -3  33   4    11102.74     9822.25   3409.43 o 
  -1  33   4    12446.29    15958.09   3812.78 o 
   1  33   4      150.15     -651.39   1982.86 o 
   3  33   4      240.81     1988.62   2504.95 o 
   5  33   4     4135.23     5226.92   2450.57 o 
   7  33   4     4984.18     6231.63   2626.34 o 
   9  33   4    16543.78    21747.95   4813.54 o 
  -8  34   4     5304.95     7084.08   3288.74 o 
  -6  34   4     1705.26     3815.17   2879.09 o 
  -4  34   4      298.51     -301.83   2115.88 o 
  -2  34   4     2388.94     4432.82   2734.51 o 
   0  34   4       36.43      874.26   2281.32 o 
   2  34   4     1083.98     3087.20   2623.09 o 
   4  34   4     2244.06     3344.50   2924.89 o 
   6  34   4     7205.29     7373.24   2783.01 o 
   8  34   4       40.59      535.34   2374.73 o 
  -5  35   4     9261.54    10540.02   3541.81 o 
  -3  35   4     7196.44     8674.11   3299.43 o 
  -1  35   4     3211.66     2485.01   2444.79 o 
   1  35   4      828.49      670.54   2568.81 o 
   3  35   4     1118.54     2215.07   2627.17 o 
   5  35   4     5058.65     5093.15   2834.13 o 
   7  35   4    19965.46    19942.54   6825.83 o 
  -2  36   4      260.06     -648.99   2324.58 o 
   0  36   4     4739.94     5450.97   2964.50 o 
   2  36   4    25612.21    24143.63   4831.87 o 
   4  36   4    12844.13    12795.75   6419.27 o 
 -25   1   5    16092.86    13749.78   4069.73 o 
 -23   1   5     1705.00      533.41   2537.04 o 
 -21   1   5     3054.64     2972.73   2513.21 o 
 -19   1   5    24639.76    21719.58   3882.32 o 
 -17   1   5    66281.58    60898.94   4780.24 o 
 -15   1   5    93941.11    81252.27   4913.95 o 
 -13   1   5    58991.71    61414.47   2311.74 o 
 -11   1   5      753.41      852.49    609.34 o 
  -9   1   5    15723.41    16069.51   1219.47 o 
  -7   1   5     2991.22     2313.03    650.46 o 
  -5   1   5   155084.70   157053.75   2724.90 o 
  -3   1   5     2181.09     2984.17    453.72 o 
  -1   1   5    81331.60    81384.18   1337.45 o 
   1   1   5    43294.55    43671.84   1094.90 o 
   3   1   5    57125.71    52325.86   1100.76 o 
   5   1   5    36471.16    33508.01   1014.74 o 
   7   1   5    43145.26    40081.08   1191.67 o 
   9   1   5     5726.76     5406.22    670.83 o 
  11   1   5      997.81     1137.40    883.40 o 
  13   1   5    27753.30    27482.82   1957.41 o 
  15   1   5    69822.28    66672.22   2738.67 o 
  17   1   5    78768.87    80333.18   3154.26 o 
  19   1   5    20030.44    20616.39   2209.93 o 
  21   1   5      776.64      114.26   1342.61 o 
  23   1   5     3082.03     4239.48   1747.90 o 
 -24   2   5    17789.68    16672.35   4249.91 o 
 -22   2   5    46974.55    41126.15   8024.09 o 
 -20   2   5    90138.38    83977.11   6180.63 o 
 -18   2   5    64976.98    58448.79   4844.17 o 
 -16   2   5     7347.93     7872.45   2602.60 o 
 -14   2   5    71406.76    71749.42   3687.75 o 
 -12   2   5    72534.40    71823.46   2417.49 o 
 -10   2   5    46352.74    41219.13   1821.84 o 
  -8   2   5    15331.81    13906.19   1151.35 o 
  -6   2   5    15566.19    14693.15   1272.49 o 
  -4   2   5     1930.60     2466.07    455.20 o 
  -2   2   5   459394.03   475357.50   3771.28 o 
   0   2   5   215473.41   217495.47   3679.34 o 
   2   2   5   352929.31   341864.56   7380.44 o 
   4   2   5    47331.95    43217.53   1081.36 o 
   6   2   5     2755.83     2993.36    528.54 o 
   8   2   5    30126.42    28319.25   1167.63 o 
  10   2   5    50148.33    47976.77   2155.45 o 
  12   2   5   123364.00   115897.04   3430.73 o 
  14   2   5    28009.53    28266.44   2341.10 o 
  16   2   5     1442.33      565.95   1167.93 o 
  18   2   5    13235.39    12030.16   1768.63 o 
  20   2   5    38201.55    39640.32   2932.72 o 
  22   2   5    21513.76    23527.32   2583.60 o 
  24   2   5     6020.27     7672.93   2154.01 o 
 -25   3   5     4463.54     2203.95   2866.46 o 
 -23   3   5      919.09    -2210.87   2290.42 o 
 -21   3   5      912.23      760.19   2378.68 o 
 -19   3   5     6881.25     7981.98   2261.63 o 
 -17   3   5    10530.61     8228.61   2096.19 o 
 -15   3   5    20629.42    22578.97   2671.60 o 
 -13   3   5     1283.66     1885.85    740.42 o 
 -11   3   5     2778.76     2803.00    746.92 o 
  -9   3   5     8423.17     7899.35   1213.16 o 
  -7   3   5     7360.76     7931.04   1110.60 o 
  -5   3   5    25358.48    25131.11   1475.07 o 
  -3   3   5     2456.94     2642.28    595.25 o 
  -1   3   5    47319.34    46563.30   1067.45 o 
   1   3   5     3162.45     2771.16    481.36 o 
   3   3   5   230817.67   229560.67   4185.13 o 
   5   3   5    13782.29    13945.53    769.21 o 
   7   3   5    13402.71    12936.59    895.17 o 
   9   3   5    22410.78    20550.92   1234.29 o 
  11   3   5     4770.64     4260.56   1179.13 o 
  13   3   5    11554.31    11230.41   1629.40 o 
  15   3   5    19964.10    19540.81   2146.37 o 
  17   3   5    33523.59    33950.09   2770.47 o 
  19   3   5    13715.02    16021.38   2029.70 o 
  21   3   5     1551.68     2422.45   1429.72 o 
  23   3   5     1393.82     1450.84   1556.49 o 
 -24   4   5     5513.48     5547.63   3232.02 o 
 -22   4   5     6849.04     7911.57   3049.61 o 
 -20   4   5     2712.53     2937.62   2526.23 o 
 -18   4   5      201.03     -736.64   1428.61 o 
 -16   4   5    13871.70    11925.00   2283.35 o 
 -14   4   5      624.21      611.58   1363.30 o 
 -12   4   5    52012.87    52603.46   2346.15 o 
 -10   4   5    10810.55    11217.65   1249.90 o 
  -8   4   5     3006.80     3886.33    827.79 o 
  -6   4   5    66671.52    71895.27   2473.42 o 
  -4   4   5    95555.83    95534.23   2186.26 o 
  -2   4   5    62636.01    64026.30   1586.46 o 
   0   4   5   202085.13   203749.52   4787.13 o 
   2   4   5    45824.25    43928.38   1335.04 o 
   4   4   5   107386.54   105855.00   2293.49 o 
   6   4   5     5442.85     5258.86    803.19 o 
   8   4   5    29045.06    27526.81   1221.40 o 
  10   4   5    51492.06    49414.50   2222.32 o 
  12   4   5      374.43      142.19   1053.65 o 
  14   4   5    19688.21    19201.16   2050.90 o 
  16   4   5     4895.17     4438.33   1426.31 o 
  18   4   5      176.66       78.58   1274.09 o 
  20   4   5     6536.56     7449.06   1948.03 o 
  22   4   5    12176.49    14576.11   2221.20 o 
  24   4   5     2756.11     2020.23   1849.49 o 
 -25   5   5    51735.80    41723.42   6077.24 o 
 -23   5   5    21287.11    14300.34   4020.50 o 
 -21   5   5     1374.14      579.78   2374.17 o 
 -19   5   5    27581.60    26962.59   4418.60 o 
 -17   5   5   102106.90   101803.12   4790.02 o 
 -15   5   5    65895.97    63827.71   3624.35 o 
 -13   5   5   105297.09   101297.30   3245.99 o 
 -11   5   5     1442.30      958.56    842.07 o 
  -9   5   5     6653.46     7929.10   1076.23 o 
  -7   5   5   255646.02   263567.38   8416.09 o 
  -5   5   5   210741.28   216267.41   7187.41 o 
  -3   5   5   177879.66   184174.59   5625.58 o 
  -1   5   5    90446.12    90866.43   3520.40 o 
   1   5   5    11441.92    13572.47   1061.19 o 
   3   5   5    23168.53    21252.84   1006.72 o 
   5   5   5   100685.55    92246.29   2013.51 o 
   7   5   5   186661.06   177722.39   2989.15 o 
   9   5   5   113079.80   113222.88   2630.54 o 
  11   5   5        1.49     -333.72    941.61 o 
  13   5   5    10991.61    10738.66   1619.22 o 
  15   5   5    56715.34    56054.28   2956.20 o 
  17   5   5    26146.33    25653.46   2536.78 o 
  19   5   5     8639.88    10619.18   2052.18 o 
  21   5   5     4636.15     5662.94   1925.43 o 
  23   5   5     6469.73     7231.72   1962.33 o 
 -24   6   5    15455.21    14176.53   4114.13 o 
 -22   6   5    46110.57    41198.13   5668.99 o 
 -20   6   5    21640.17    18283.09   3819.32 o 
 -18   6   5     5654.29     5860.14   2662.82 o 
 -16   6   5    14331.95    14236.69   2445.25 o 
 -14   6   5    47684.48    44837.10   3139.31 o 
 -12   6   5    84394.76    83363.70   2871.54 o 
 -10   6   5   104875.24   105231.95   4755.86 o 
  -8   6   5    72115.44    70403.23   2154.94 o 
  -6   6   5    10354.85    12022.93   1357.14 o 
  -4   6   5      214.90     -131.68    543.75 o 
  -2   6   5    97594.19    97757.03   1944.19 o 
   0   6   5   263649.59   271538.19   8878.53 o 
   2   6   5    17574.11    18155.79   1287.57 o 
   4   6   5   160318.14   163152.84   2511.41 o 
   6   6   5       72.27      250.96    578.29 o 
   8   6   5    33966.49    34483.11   1814.71 o 
  10   6   5   125205.32   119955.00   3296.40 o 
  12   6   5    58384.38    57956.39   2653.83 o 
  14   6   5    62468.03    59133.23   2894.06 o 
  16   6   5       28.69      970.73   1212.51 o 
  18   6   5     5551.25     6046.17   1748.48 o 
  20   6   5    33805.29    38155.55   3279.43 o 
  22   6   5    38363.08    43270.72   4099.72 o 
 -25   7   5       84.92     -229.35   1747.71 o 
 -23   7   5     2713.09      893.30   2658.93 o 
 -21   7   5      266.08     -707.84   2245.30 o 
 -19   7   5        6.75       89.30   2138.98 o 
 -17   7   5     5258.26     5139.76   2530.24 o 
 -15   7   5      541.05      403.86   1433.33 o 
 -13   7   5    23340.35    21917.94   1954.39 o 
 -11   7   5       15.63      265.30    801.69 o 
  -9   7   5    10770.13    11161.31   1221.25 o 
  -7   7   5    26057.72    26194.71   1382.22 o 
  -5   7   5    19610.39    22570.08   1625.98 o 
  -3   7   5    20103.83    19510.57    833.61 o 
  -1   7   5    26583.71    21767.98   1539.23 o 
   1   7   5     1364.64     1380.47    853.79 o 
   3   7   5     3429.72     3386.35    611.77 o 
   5   7   5    12400.34    11868.95   1012.19 o 
   7   7   5     5224.87     5163.94   1013.90 o 
   9   7   5     4301.17     4594.81   1110.20 o 
  11   7   5     1586.95     1686.57   1091.20 o 
  13   7   5     3643.58     3080.33   1316.51 o 
  15   7   5      336.59      318.48   1193.58 o 
  17   7   5      917.82     1147.89   1361.43 o 
  19   7   5      273.24      322.41   1502.26 o 
  21   7   5      918.60     2019.11   1970.70 o 
  23   7   5        6.29     -688.23   2010.80 o 
 -24   8   5    12454.47    10629.59   2967.39 o 
 -22   8   5    27937.49    25630.27   4736.79 o 
 -20   8   5    40013.20    33735.16   4914.05 o 
 -18   8   5     3593.20     5284.19   2552.99 o 
 -16   8   5     2334.04     1633.53   2061.64 o 
 -14   8   5     2125.27     1200.75   1484.94 o 
 -12   8   5    26761.41    26072.50   1985.49 o 
 -10   8   5   139076.00   137844.75   3919.71 o 
  -8   8   5    84620.96    91343.09   2859.93 o 
  -6   8   5    23240.88    23045.93   1263.49 o 
  -4   8   5     1727.02     1949.98    491.69 o 
  -2   8   5    11439.71    10135.02    772.22 o 
   0   8   5    32616.77    35019.80   2040.24 o 
   2   8   5    46879.53    44819.50   1427.80 o 
   4   8   5     6045.80     5909.43    840.79 o 
   6   8   5     7956.67     9178.75   1144.81 o 
   8   8   5    76973.56    78508.61   2568.54 o 
  10   8   5    44208.45    45603.09   2326.09 o 
  12   8   5    12602.17    14945.83   1818.79 o 
  14   8   5      464.80      614.28   1183.20 o 
  16   8   5      297.48      861.63   1272.99 o 
  18   8   5    11178.60    14040.74   2220.19 o 
  20   8   5    15938.49    16307.95   2852.96 o 
  22   8   5     8741.12     9705.60   2865.59 o 
 -25   9   5    30683.71    35158.45   4602.68 o 
 -23   9   5     7905.63     5569.79   2429.53 o 
 -21   9   5     2338.38     3651.16   1789.63 o 
 -19   9   5    40834.70    34944.37   5008.18 o 
 -17   9   5    43286.93    42524.54   4905.87 o 
 -15   9   5    34753.86    33798.80   4243.08 o 
 -13   9   5     8146.45     7697.51   1877.49 o 
 -11   9   5     4863.53     5345.50   1207.99 o 
  -9   9   5    50486.00    50258.85   2106.91 o 
  -7   9   5    73725.66    75702.81   1989.05 o 
  -5   9   5   102355.45    99811.06   1887.43 o 
  -3   9   5    52534.92    54794.42   1434.51 o 
  -1   9   5     8023.83     7243.03    825.08 o 
   1   9   5      319.67      327.94    457.17 o 
   3   9   5    94279.45    92302.77   2466.77 o 
   5   9   5   184549.22   185352.41   4567.85 o 
   7   9   5   196129.59   193346.16   4041.76 o 
   9   9   5    43302.91    41667.36   2188.28 o 
  11   9   5      183.88       24.44   1039.54 o 
  13   9   5    52730.52    53609.88   2831.32 o 
  15   9   5    70291.90    74287.99   3323.38 o 
  17   9   5    46352.98    45347.58   3282.30 o 
  19   9   5    25590.28    28079.78   3761.06 o 
  21   9   5     3759.97     2602.87   2282.92 o 
  23   9   5     6649.01     5466.84   2587.14 o 
 -24  10   5    10417.85    10494.34   2935.78 o 
 -22  10   5    18719.71    18129.34   3176.69 o 
 -20  10   5    17837.01    17441.04   3011.11 o 
 -18  10   5     3218.18     3326.07   1810.93 o 
 -16  10   5      615.59     1249.83   1367.57 o 
 -14  10   5     3766.16     4227.71   2290.28 o 
 -12  10   5      688.27      115.11    912.86 o 
 -10  10   5    38613.31    40114.69   2019.61 o 
  -8  10   5     9438.89    10191.71   1082.81 o 
  -6  10   5     6020.98     6906.06    864.33 o 
  -4  10   5    21679.03    22490.85   1068.71 o 
  -2  10   5    32815.71    31770.47   1247.31 o 
   0  10   5    25312.45    24394.85   1391.33 o 
   2  10   5    41209.14    40949.86   1711.58 o 
   4  10   5   126330.63   137072.69   3418.94 o 
   6  10   5    17740.40    18911.60   1614.41 o 
   8  10   5    11126.47    12559.37   1639.92 o 
  10  10   5    14605.85    15289.85   1729.43 o 
  12  10   5    19866.69    21011.49   2133.24 o 
  14  10   5      312.91     1493.68   1310.69 o 
  16  10   5     1416.79     1632.88   1764.90 o 
  18  10   5      416.65      671.01   1772.59 o 
  20  10   5     4341.49     6032.72   2546.43 o 
  22  10   5     4430.76     6467.06   2628.72 o 
 -23  11   5     3762.95     4128.80   2391.85 o 
 -21  11   5      179.63      392.38   1775.13 o 
 -19  11   5       72.56    -1348.88   1407.07 o 
 -17  11   5     4757.34     4967.55   1806.97 o 
 -15  11   5    16104.78    15051.29   2438.84 o 
 -13  11   5      233.62      873.76   1216.35 o 
 -11  11   5    16014.45    15720.14   1697.80 o 
  -9  11   5    30462.90    33858.09   1861.34 o 
  -7  11   5    14082.75    13570.08   1264.90 o 
  -5  11   5     6843.61     6456.31    930.22 o 
  -3  11   5     8233.81     8206.62    819.44 o 
  -1  11   5     4053.08     4240.05    880.83 o 
   1  11   5    18039.27    17568.64   1337.69 o 
   3  11   5    50984.41    51755.31   2113.90 o 
   5  11   5    59466.03    62267.57   2324.24 o 
   7  11   5     2544.24     2815.68   1100.09 o 
   9  11   5     1183.25     1055.95   1154.75 o 
  11  11   5    17736.62    19238.56   2207.76 o 
  13  11   5      121.30     -785.96   1284.84 o 
  15  11   5     4998.02     7243.14   2177.75 o 
  17  11   5     1564.21     1638.35   1905.16 o 
  19  11   5      222.70      623.36   2108.30 o 
  21  11   5      897.83      356.48   2172.10 o 
  23  11   5      686.21    -1754.60   3915.76 o 
 -24  12   5    10725.18    10245.74   3001.44 o 
 -22  12   5    44460.91    46437.93   4783.10 o 
 -20  12   5    46756.76    43942.19   4317.58 o 
 -18  12   5    26068.12    26220.17   3380.97 o 
 -16  12   5      180.52      739.54   1442.27 o 
 -14  12   5    15766.27    17621.36   2635.07 o 
 -12  12   5    50271.93    50381.53   3168.61 o 
 -10  12   5    77213.32    76578.84   2731.51 o 
  -8  12   5    44342.75    44348.65   2022.84 o 
  -6  12   5    16037.00    15765.67   1286.19 o 
  -4  12   5    25258.79    26258.55   1334.83 o 
  -2  12   5    74313.23    70727.59   3876.40 o 
   0  12   5   124621.45   123745.22   3100.14 o 
   2  12   5   161822.30   167900.03   7200.46 o 
   4  12   5    46373.23    42985.48   2146.41 o 
   6  12   5     2285.23     2270.77    974.29 o 
   8  12   5    12092.52    11145.11   1653.63 o 
  10  12   5    50835.99    51004.11   2818.50 o 
  12  12   5    85744.28    90945.24   3830.42 o 
  14  12   5    17770.35    18983.13   2872.27 o 
  16  12   5     2130.51     2416.91   1941.67 o 
  18  12   5    12530.75    13483.59   2876.22 o 
  20  12   5    35064.43    36611.75   4359.27 o 
  22  12   5    13875.24    13935.78   3195.59 o 
 -23  13   5     1521.38      -12.07   1994.80 o 
 -21  13   5     1978.11     2419.80   2070.93 o 
 -19  13   5    40666.52    44981.17   4306.82 o 
 -17  13   5    69731.08    69508.30   4351.63 o 
 -15  13   5   110926.98   111472.81   5056.43 o 
 -13  13   5     9646.86     7697.18   1918.38 o 
 -11  13   5      248.07       67.84   1151.00 o 
  -9  13   5    25917.55    24943.25   1846.29 o 
  -7  13   5    47012.77    43582.32   1975.71 o 
  -5  13   5    97938.89    96178.72   2374.69 o 
  -3  13   5   108527.46   105762.27   2445.15 o 
  -1  13   5    11541.53    12377.34   1394.51 o 
   1  13   5     1912.75     1233.03    759.17 o 
   3  13   5    51832.01    48611.18   3832.06 o 
   5  13   5   104688.88   105274.41   3457.25 o 
   7  13   5    22648.89    22844.86   1933.60 o 
   9  13   5     6723.16     7450.90   1548.86 o 
  11  13   5      386.06      669.22   1684.39 o 
  13  13   5    24940.94    29356.39   3347.50 o 
  15  13   5    70428.73    72083.33   4538.73 o 
  17  13   5    59068.07    66253.46   6452.13 o 
  19  13   5    27896.12    34674.20   4197.42 o 
  21  13   5     3685.31     2919.14   2371.63 o 
 -24  14   5     2243.27     3237.70   2519.13 o 
 -22  14   5     5440.63     5090.47   2370.94 o 
 -20  14   5     2321.49     1694.33   1953.01 o 
 -18  14   5      182.68     -398.46   1619.23 o 
 -16  14   5      929.16      647.73   1476.10 o 
 -14  14   5       48.20      417.33   1468.09 o 
 -12  14   5      701.06      793.13   1370.70 o 
 -10  14   5    13648.22    14523.05   2107.50 o 
  -8  14   5      600.06      827.36    885.08 o 
  -6  14   5      125.42      156.26    665.04 o 
  -4  14   5     5358.98     6317.54    919.54 o 
  -2  14   5      167.23      565.03    660.76 o 
   0  14   5      280.03      109.83    690.83 o 
   2  14   5    12441.17    13028.58   1465.09 o 
   4  14   5     1743.60     2313.17    971.40 o 
   6  14   5    48410.63    48886.11   2445.81 o 
   8  14   5      988.15      627.79   1469.06 o 
  10  14   5      480.09     -345.37   1447.68 o 
  12  14   5     7062.74     7362.42   2263.77 o 
  14  14   5     1722.92     1632.69   1836.40 o 
  16  14   5     1722.68      211.23   1819.92 o 
  18  14   5      244.73       49.89   1931.13 o 
  20  14   5       71.76       68.93   1920.82 o 
  22  14   5      549.93     -427.95   4386.50 o 
 -23  15   5     6151.87     6969.20   2557.28 o 
 -21  15   5     1308.87     -426.88   1876.70 o 
 -19  15   5     4057.17     4623.55   2091.24 o 
 -17  15   5    58599.22    57267.77   4375.01 o 
 -15  15   5    26399.64    30817.28   3344.29 o 
 -13  15   5    18407.78    17496.21   2605.92 o 
 -11  15   5      746.84     1105.86   1285.35 o 
  -9  15   5      162.81     1253.71   1209.07 o 
  -7  15   5    21986.93    21675.42   1708.86 o 
  -5  15   5    37503.87    36910.17   1763.56 o 
  -3  15   5    59952.88    56922.12   2222.50 o 
  -1  15   5    35411.68    32063.30   2050.57 o 
   1  15   5     1452.53     1273.77    878.56 o 
   3  15   5    18312.96    18330.73   1775.25 o 
   5  15   5    44084.66    42092.22   2551.24 o 
   7  15   5     6133.71     7240.35   1909.54 o 
   9  15   5     4135.32     5080.31   1871.27 o 
  11  15   5      101.02    -1339.99   1339.99 o 
  13  15   5     8282.89     6985.96   2160.33 o 
  15  15   5    30401.88    36105.95   3917.64 o 
  17  15   5    12836.66    17085.96   3149.49 o 
  19  15   5     3099.10     3921.87   2477.94 o 
  21  15   5      175.18     -361.19   2080.47 o 
 -22  16   5    31212.14    30304.22   4242.60 o 
 -20  16   5    21715.20    22480.63   3488.50 o 
 -18  16   5    18013.32    20642.38   3221.32 o 
 -16  16   5       65.74     -409.86   1507.58 o 
 -14  16   5    35416.01    39170.29   3624.72 o 
 -12  16   5    74128.05    78198.77   4114.02 o 
 -10  16   5    12285.34    15677.10   2289.32 o 
  -8  16   5    16539.37    18627.39   2222.42 o 
  -6  16   5     1831.73     1017.68    813.01 o 
  -4  16   5    15221.60    14743.17   1519.83 o 
  -2  16   5    86105.85    80365.98   2674.01 o 
   0  16   5   311714.09   335074.94   6113.64 o 
   2  16   5   143120.69   145007.47   4070.78 o 
   4  16   5    74281.20    67699.07   4387.67 o 
   6  16   5     4131.17     2973.94   1987.53 o 
   8  16   5    20110.83    21814.16   2824.16 o 
  10  16   5    88646.00    91812.75   4703.40 o 
  12  16   5    72323.46    75872.00   4462.20 o 
  14  16   5    77819.64    83171.91   4927.24 o 
  16  16   5     2376.94     2897.15   2208.56 o 
  18  16   5    21309.32    23586.42   3598.00 o 
  20  16   5    41296.52    45349.18   4873.22 o 
  22  16   5    22604.85    27025.14   7596.14 o 
 -23  17   5     3499.26     2845.25   2434.25 o 
 -21  17   5      158.70      822.31   2002.27 o 
 -19  17   5     2207.37     1814.23   1939.81 o 
 -17  17   5    24512.46    24663.41   3428.08 o 
 -15  17   5    29053.81    29303.99   3405.54 o 
 -13  17   5    26258.86    22751.00   2888.41 o 
 -11  17   5     2696.94     2543.67   1616.30 o 
  -9  17   5     1951.61     1809.89   1340.57 o 
  -7  17   5    27318.62    28193.81   1877.24 o 
  -5  17   5    16787.23    15083.03   1432.17 o 
  -3  17   5    54801.70    52098.10   2339.79 o 
  -1  17   5    28245.70    28431.88   1890.15 o 
   1  17   5       43.80      380.04    883.41 o 
   3  17   5    18020.61    19181.09   2985.56 o 
   5  17   5    29491.44    26622.87   3434.60 o 
   7  17   5    10755.21     9966.46   2722.33 o 
   9  17   5    31600.09    36245.05   3522.00 o 
  11  17   5     7224.90     7569.12   2161.73 o 
  13  17   5     2599.34     1931.18   1818.76 o 
  15  17   5    17726.88    19735.00   3312.98 o 
  17  17   5     4888.59     3046.01   2271.22 o 
  19  17   5      749.86      511.02   2176.98 o 
  21  17   5       27.05      748.92   4215.32 o 
 -22  18   5     1811.74     -648.16   1986.18 o 
 -20  18   5    10148.90     7784.48   2710.43 o 
 -18  18   5     3878.23     4097.81   2089.07 o 
 -16  18   5     8606.13     7322.25   2257.47 o 
 -14  18   5      869.33     1243.63   1653.51 o 
 -12  18   5     2484.56     2566.64   1648.23 o 
 -10  18   5    13972.67    14652.26   2294.36 o 
  -8  18   5     3869.90     3523.44   1420.03 o 
  -6  18   5      151.62       44.36    836.28 o 
  -4  18   5       27.66     -240.92    802.01 o 
  -2  18   5     3985.00     4285.30   1133.79 o 
   0  18   5     8466.90     7880.29   2267.14 o 
   2  18   5      451.23      491.82   1513.78 o 
   4  18   5       66.28     -431.91   1580.96 o 
   6  18   5     2748.35     1332.04   1907.12 o 
   8  18   5     6409.54     7269.24   2669.71 o 
  10  18   5      429.59     -563.01   1555.39 o 
  12  18   5      106.50      461.44   1663.98 o 
  14  18   5     2951.69     2178.97   2056.63 o 
  16  18   5      113.26      839.22   1959.35 o 
  18  18   5     1359.37      779.41   2093.34 o 
  20  18   5      479.24     -925.51   2056.97 o 
 -21  19   5       26.01     -176.95   2018.63 o 
 -19  19   5    17992.54    19372.10   3305.96 o 
 -17  19   5    21570.24    23866.34   3450.94 o 
 -15  19   5    33984.80    36971.54   3852.17 o 
 -13  19   5    12168.87    13209.09   2509.22 o 
 -11  19   5     1169.63     2029.60   1585.19 o 
  -9  19   5    22277.84    24872.94   2765.83 o 
  -7  19   5    37541.14    38412.16   2588.73 o 
  -5  19   5    37786.17    38873.43   2346.13 o 
  -3  19   5    14774.88    15916.43   1738.89 o 
  -1  19   5     3493.47     3357.49   1474.83 o 
   1  19   5     2127.32     1470.44   1647.92 o 
   3  19   5    47606.76    46582.62   4094.85 o 
   5  19   5    49360.14    48045.47   4261.40 o 
   7  19   5    73132.63    82070.98   5506.90 o 
   9  19   5    12397.19    14314.44   2649.09 o 
  11  19   5      258.91     -194.62   1623.30 o 
  13  19   5    26017.61    31667.37   3845.31 o 
  15  19   5    24827.34    27599.67   3920.99 o 
  17  19   5    38930.98    40820.92   4559.29 o 
  19  19   5    21677.83    22953.80   3769.10 o 
 -22  20   5    30581.33    31874.90   4566.84 o 
 -20  20   5    39532.95    44825.71   4911.32 o 
 -18  20   5    15270.87    15424.00   3114.55 o 
 -16  20   5      190.93     -411.73   1657.81 o 
 -14  20   5    22708.07    23536.38   3230.90 o 
 -12  20   5    58871.81    58118.30   3835.51 o 
 -10  20   5    78279.15    78560.42   4647.36 o 
  -8  20   5    24264.56    24487.16   2428.58 o 
  -6  20   5    12178.05    12102.98   2082.37 o 
  -4  20   5      110.22     -231.82    892.18 o 
  -2  20   5     5650.81     6651.48   1725.06 o 
   0  20   5    34698.87    31440.52   2843.30 o 
   2  20   5    65407.34    60071.63   4487.40 o 
   4  20   5     1764.33     1381.62   1795.34 o 
   6  20   5      150.94     1023.91   2042.43 o 
   8  20   5    16551.19    16651.29   3363.91 o 
  10  20   5    43870.59    45084.65   4091.16 o 
  12  20   5    51774.38    51845.49   4540.59 o 
  14  20   5    12561.62    13564.03   2982.72 o 
  16  20   5     1535.63      464.80   2015.83 o 
  18  20   5    10380.17    12097.02   3155.65 o 
  20  20   5    34000.14    40527.02   8173.88 o 
 -21  21   5      610.77     1737.09   2264.70 o 
 -19  21   5     4331.98     5672.86   2489.10 o 
 -17  21   5     2608.27     1711.34   2017.65 o 
 -15  21   5     3719.30     4254.87   2004.19 o 
 -13  21   5      216.34    -1516.00   1516.00 o 
 -11  21   5     4819.28     4896.26   1799.98 o 
  -9  21   5     2018.83     2392.88   1410.74 o 
  -7  21   5      452.33     1649.26   1226.76 o 
  -5  21   5     1297.14     1708.37   1768.36 o 
  -3  21   5      905.24      559.31   1303.65 o 
  -1  21   5     4004.24     3435.41   1586.84 o 
   1  21   5     2807.81     1991.74   1813.77 o 
   3  21   5      481.84      359.63   1666.15 o 
   5  21   5      547.45       81.16   1727.12 o 
   7  21   5     1365.57     -776.51   1808.10 o 
   9  21   5     3142.79     4238.56   2416.38 o 
  11  21   5      958.25      518.02   1808.88 o 
  13  21   5     1302.71     2074.76   2033.20 o 
  15  21   5     6612.66     8060.83   2727.41 o 
  17  21   5    11753.42    16545.88   3410.31 o 
  19  21   5      377.70     3808.77   4450.70 o 
 -20  22   5    11772.44    10759.80   3092.88 o 
 -18  22   5      712.16     -882.50   1859.65 o 
 -16  22   5     2920.98     1409.40   1906.84 o 
 -14  22   5     7153.42     8150.75   2405.78 o 
 -12  22   5    17881.51    19369.94   2839.29 o 
 -10  22   5    31588.29    34206.14   3337.59 o 
  -8  22   5    16195.07    16838.33   2189.24 o 
  -6  22   5     2309.74     4055.52   2118.15 o 
  -4  22   5     1170.86     1319.52   1648.84 o 
  -2  22   5    14120.77    11946.79   2176.76 o 
   0  22   5     4093.91     4021.04   1682.61 o 
   2  22   5     2004.57     2601.30   1808.99 o 
   4  22   5     8348.06    10578.64   2717.87 o 
   6  22   5     1226.05      126.13   1860.85 o 
   8  22   5    17089.46    16941.38   3563.36 o 
  10  22   5    36898.89    35964.65   4885.99 o 
  12  22   5    12482.56    16532.01   3153.53 o 
  14  22   5     1929.46     2869.67   2238.86 o 
  16  22   5       12.90      748.28   2214.56 o 
  18  22   5     1579.93     2960.55   2486.96 o 
 -21  23   5       19.89      707.38   2695.68 o 
 -19  23   5     8628.60     9171.28   2903.97 o 
 -17  23   5    20561.97    22132.20   3546.69 o 
 -15  23   5    19607.01    22900.92   3420.66 o 
 -13  23   5    23618.75    25091.75   3384.54 o 
 -11  23   5     4875.85     3909.36   1819.95 o 
  -9  23   5    20306.48    20214.02   3765.19 o 
  -7  23   5    54630.19    51772.32   4832.40 o 
  -5  23   5   103191.26    97200.09   5891.13 o 
  -3  23   5    31028.48    30828.53   3013.11 o 
  -1  23   5     7905.46     7850.37   1959.38 o 
   1  23   5     1728.45     2344.98   1479.60 o 
   3  23   5    36382.68    33281.77   4242.43 o 
   5  23   5    88267.70    88092.30   5807.17 o 
   7  23   5   125359.84   118534.48   6841.97 o 
   9  23   5    44277.90    49295.58   5401.48 o 
  11  23   5        6.68     -130.63   2214.82 o 
  13  23   5    13391.94    13895.58   3095.32 o 
  15  23   5    25347.61    29812.21   4170.60 o 
  17  23   5    21487.03    26571.16   4070.72 o 
 -20  24   5    16752.52    15801.26   3569.14 o 
 -18  24   5     3767.47     3806.80   2500.47 o 
 -16  24   5      212.35      319.99   1832.59 o 
 -14  24   5     4304.04     4243.98   2090.91 o 
 -12  24   5     6866.83     7069.52   2240.70 o 
 -10  24   5    16673.59    15795.56   5156.82 o 
  -8  24   5     8392.75     6076.66   2483.12 o 
  -6  24   5      270.25      534.40   1747.39 o 
  -4  24   5    15720.38    13090.01   2959.75 o 
  -2  24   5    31576.16    29328.67   3065.45 o 
   0  24   5    13452.67    11787.45   2189.47 o 
   2  24   5    42521.06    42450.74   4615.38 o 
   4  24   5    29589.47    29542.98   4209.23 o 
   6  24   5     6506.58     7573.54   2688.62 o 
   8  24   5     9077.19     9916.13   3092.80 o 
  10  24   5    20886.89    23007.00   4379.28 o 
  12  24   5    24444.33    23731.11   4462.23 o 
  14  24   5     3214.33     2950.39   2268.25 o 
  16  24   5      111.75      149.55   2113.35 o 
  18  24   5     2311.28    -1262.46   4472.09 o 
 -19  25   5     3630.51     3406.00   2511.35 o 
 -17  25   5       14.89     -714.57   1977.92 o 
 -15  25   5      966.11     1091.28   3573.40 o 
 -13  25   5      767.58      770.31   2803.08 o 
 -11  25   5     2603.54     4161.52   2564.38 o 
  -9  25   5     1663.83      606.53   2025.22 o 
  -7  25   5       98.27     -353.53   1669.01 o 
  -5  25   5      115.21      156.86   1730.46 o 
  -3  25   5     3235.33     4070.01   2044.60 o 
  -1  25   5      588.92      818.00   1314.00 o 
   1  25   5       67.83       66.60   1376.91 o 
   3  25   5      124.48      875.47   1847.87 o 
   5  25   5     1421.09     -205.54   1885.83 o 
   7  25   5      922.06     2105.17   2215.44 o 
   9  25   5     1645.65     4448.92   2738.47 o 
  11  25   5     4239.91     4049.29   2851.96 o 
  13  25   5     2361.34     2109.95   2828.89 o 
  15  25   5       47.02      -56.12   2610.54 o 
  17  25   5      385.28     1155.47   4386.50 o 
 -18  26   5    10029.82    10998.36   5456.38 o 
 -16  26   5     2361.81     2524.91   3915.76 o 
 -14  26   5    11307.33     7596.14   4386.50 o 
 -12  26   5    41548.71    39772.22   5596.08 o 
 -10  26   5    14519.51    13562.34   3597.91 o 
  -8  26   5     7214.20     5921.74   2618.06 o 
  -6  26   5     3075.03     1476.89   1942.97 o 
  -4  26   5     6285.21     7584.52   2558.52 o 
  -2  26   5    29939.21    26082.12   3978.91 o 
   0  26   5    58782.55    59303.81   4048.83 o 
   2  26   5    16113.76    17493.74   2813.35 o 
   4  26   5     7830.38     8243.42   2782.02 o 
   6  26   5     2362.12     1513.93   2138.15 o 
   8  26   5    17377.33    14869.21   3661.46 o 
  10  26   5    35890.54    41003.54   6109.01 o 
  12  26   5    19486.03    20458.45   4457.04 o 
  14  26   5    17100.57    17165.83   4225.42 o 
  16  26   5      795.41     2353.73   4386.50 o 
 -17  27   5    34246.21    36311.70   8323.66 o 
 -15  27   5    30996.95    33294.64   7446.36 o 
 -13  27   5    27280.97    27835.22   4836.95 o 
 -11  27   5     2912.78     1062.31   2342.73 o 
  -9  27   5      184.45     -325.82   1965.07 o 
  -7  27   5    45990.42    41839.06   5213.23 o 
  -5  27   5    46335.71    51871.14   5192.49 o 
  -3  27   5    37874.78    34358.67   5167.52 o 
  -1  27   5    12545.02    11569.91   3109.03 o 
   1  27   5     1473.50     1173.21   1647.72 o 
   3  27   5     1345.61     2570.46   1826.46 o 
   5  27   5    43428.88    38038.20   5022.67 o 
   7  27   5    34158.77    31082.15   4839.17 o 
   9  27   5    12347.50    14399.32   3725.96 o 
  11  27   5     1705.69     2015.76   2782.29 o 
  13  27   5    11701.78    11240.68   3773.19 o 
  15  27   5    28156.78    26254.83   7061.20 o 
 -16  28   5     3880.05     8880.00   4835.85 o 
 -14  28   5     1491.83     2120.43   2755.67 o 
 -12  28   5      704.58      767.90   2330.60 o 
 -10  28   5     1940.39     1510.92   2696.10 o 
  -8  28   5     3349.80     4214.21   2497.40 o 
  -6  28   5     3767.98     3552.50   2533.34 o 
  -4  28   5     7440.67    10186.30   3295.23 o 
  -2  28   5    13654.31    14839.08   3478.66 o 
   0  28   5     8767.30     7160.16   2717.43 o 
   2  28   5      469.36      607.65   1626.61 o 
   4  28   5     3472.53     2353.73   1902.50 o 
   6  28   5       15.97     1423.53   2212.74 o 
   8  28   5     1726.22     1737.50   2599.13 o 
  10  28   5    16471.35    19308.83   4307.06 o 
  12  28   5     7033.43     6269.49   3406.04 o 
  14  28   5     3222.06     -877.30   3851.56 o 
 -15  29   5    16709.50    18423.32   6141.11 o 
 -13  29   5      911.70     1667.81   2799.70 o 
 -11  29   5      317.26      171.60   2281.76 o 
  -9  29   5     6118.13     5108.40   2908.74 o 
  -7  29   5     7312.36     5826.67   2860.26 o 
  -5  29   5    13075.75    11697.71   3257.99 o 
  -3  29   5    10112.48     9041.51   2838.45 o 
  -1  29   5      689.01      243.49   1953.35 o 
   1  29   5      436.29     2037.02   2196.65 o 
   3  29   5    25158.57    23537.63   3433.67 o 
   5  29   5     6149.82     6114.64   2871.79 o 
   7  29   5      923.25      222.99   2150.74 o 
   9  29   5      437.15       96.84   2501.23 o 
  11  29   5      249.78     1565.66   2733.98 o 
  13  29   5     6168.85     6551.07   3491.11 o 
 -14  30   5     7485.93    10292.24   4985.64 o 
 -12  30   5    22426.38    20113.10   4656.51 o 
 -10  30   5    24679.51    21274.12   4498.22 o 
  -8  30   5     9840.52    11214.92   3526.70 o 
  -6  30   5     4647.92     5465.55   2824.48 o 
  -4  30   5      565.28     -300.54   1896.88 o 
  -2  30   5    28253.37    24148.96   4236.30 o 
   0  30   5    67947.50    63163.79   5823.67 o 
   2  30   5    46831.05    44875.19   5505.21 o 
   4  30   5     8808.66     8854.63   2589.88 o 
   6  30   5      870.74     2395.95   2515.09 o 
   8  30   5    10308.13    10966.83   3488.02 o 
  10  30   5    12693.13    11382.13   3860.82 o 
  12  30   5    23903.97    26108.38   5211.08 o 
 -13  31   5      502.75      278.17   3530.60 o 
 -11  31   5      780.64      951.99   2726.05 o 
  -9  31   5     5846.68     4658.69   2893.80 o 
  -7  31   5    12069.66    13989.12   3680.65 o 
  -5  31   5    19045.77    21593.22   4260.71 o 
  -3  31   5    20652.00    19682.76   4061.93 o 
  -1  31   5     2237.54     2408.40   2390.87 o 
   1  31   5     3846.87     3567.07   2302.16 o 
   3  31   5    19920.28    21794.72   4323.03 o 
   5  31   5    23346.84    25716.97   3853.46 o 
   7  31   5    22538.92    23196.23   4600.48 o 
   9  31   5    12540.62    13824.97   4100.25 o 
  11  31   5     4309.49     1746.32   3109.04 o 
 -12  32   5       16.13     1262.46   3594.79 o 
 -10  32   5      210.00      935.40   2534.65 o 
  -8  32   5       61.35      916.69   2620.47 o 
  -6  32   5     1764.80     2231.45   2520.51 o 
  -4  32   5     1307.27     1153.95   2240.31 o 
  -2  32   5        1.76      686.44   2124.09 o 
   0  32   5     1808.50     2399.93   2355.25 o 
   2  32   5     2122.66     2114.47   2383.52 o 
   4  32   5       94.43     1794.32   2414.44 o 
   6  32   5        6.67     -481.12   1887.84 o 
   8  32   5     3181.88     6412.46   3332.74 o 
  10  32   5     1815.17     3359.42   4857.25 o 
 -11  33   5      888.08    -1283.85   3466.41 o 
  -9  33   5     4607.48     6016.10   3246.28 o 
  -7  33   5    18575.94    19527.59   4397.91 o 
  -5  33   5    23515.67    23435.97   4497.12 o 
  -3  33   5    25153.84    20973.12   4302.80 o 
  -1  33   5     5561.42     2725.88   2520.51 o 
   1  33   5     1761.57      536.05   2224.52 o 
   3  33   5    15345.92    14569.86   3991.00 o 
   5  33   5    24517.08    24606.82   4889.35 o 
   7  33   5     8478.59     8661.03   2952.09 o 
   9  33   5     4291.50     5349.40   5392.19 o 
 -10  34   5    47348.76    53151.59   9158.16 o 
  -8  34   5    19854.30    17546.02   5905.73 o 
  -6  34   5     6054.29     7003.43   3101.44 o 
  -4  34   5      147.28    -1661.68   2072.47 o 
  -2  34   5     4765.92     7257.57   3161.35 o 
   0  34   5    27072.72    24779.47   5937.83 o 
   2  34   5    32016.13    30382.70   5199.51 o 
   4  34   5     4646.00     5123.10   3241.00 o 
   6  34   5       23.17    -2315.54   2315.54 o 
   8  34   5     7917.88     9650.31   6098.31 o 
  -7  35   5     1415.40      877.30   3231.03 o 
  -5  35   5     5090.64     6911.42   3958.55 o 
  -3  35   5     7190.46     3806.44   2734.99 o 
  -1  35   5     2818.39     3060.42   3862.26 o 
   1  35   5       10.33      593.31   2310.94 o 
   3  35   5     6131.33     3839.11   2873.13 o 
   5  35   5     8634.62     3017.06   5114.02 o 
  -4  36   5     1970.85     5713.15   3680.38 o 
  -2  36   5     2373.04       21.40   2845.88 o 
   0  36   5     1362.40     3038.46   3359.42 o 
   2  36   5      251.56    -1198.26   2717.49 o 
 -24   0   6    15853.21    15406.26   5499.18 o 
 -22   0   6    20201.83    20670.06   6076.91 o 
 -20   0   6    10228.97     7510.55   3723.18 o 
 -18   0   6     2943.23     1262.46   2867.28 o 
 -16   0   6    43632.13    41104.75   6355.08 o 
 -14   0   6   145686.47   131680.72   8452.04 o 
 -12   0   6   136582.63   130388.03   4667.34 o 
 -10   0   6    45964.98    47596.79   2792.70 o 
  -8   0   6    37514.68    35384.20   2320.66 o 
  -6   0   6   133022.09   124335.04   3759.33 o 
  -4   0   6   291332.34   307487.69   4419.11 o 
  -2   0   6   829317.31   823297.81  13480.11 o 
   0   0   6   536880.31   561882.69   9855.77 o 
   2   0   6   177867.61   167497.92   4650.62 o 
   4   0   6    11782.50    12693.08   1031.41 o 
   6   0   6   128173.38   117730.39   2686.53 o 
   8   0   6   113548.04   106855.80   2759.91 o 
  10   0   6   158249.13   144816.00   4420.64 o 
  12   0   6    58941.52    57554.89   3313.28 o 
  14   0   6     4389.00     4293.53   1725.53 o 
  16   0   6    69898.74    67382.92   4008.93 o 
  18   0   6    33383.81    35582.16   3760.91 o 
  20   0   6    36055.97    39277.78   4147.41 o 
  22   0   6     4460.39     5173.68   2476.33 o 
  24   0   6      454.27      522.71   2975.49 o 
 -25   1   6     4327.90     4358.41   2955.11 o 
 -23   1   6     1129.67       41.17   2385.43 o 
 -21   1   6     1368.23     1463.47   2385.27 o 
 -19   1   6    19812.06    17545.03   3551.96 o 
 -17   1   6    41723.86    37563.10   4508.78 o 
 -15   1   6    18173.23    15864.94   3038.38 o 
 -13   1   6     7193.42     7208.08   1175.83 o 
 -11   1   6    38769.90    39315.35   1865.43 o 
  -9   1   6    11243.01    13382.17   1232.70 o 
  -7   1   6    18172.45    17857.66   1270.96 o 
  -5   1   6    78698.84    82432.17   1562.21 o 
  -3   1   6   107825.81   107204.00   1631.41 o 
  -1   1   6    24843.56    23754.21    939.39 o 
   1   1   6    97104.37    96272.67   1637.79 o 
   3   1   6    74773.21    70770.71   1411.27 o 
   5   1   6    25136.81    23710.53    976.48 o 
   7   1   6      412.28      543.65    477.27 o 
   9   1   6      145.13     -195.28    511.31 o 
  11   1   6    30183.81    30016.55   1849.12 o 
  13   1   6    27678.08    26341.55   1964.02 o 
  15   1   6    47398.54    48209.71   2483.39 o 
  17   1   6      416.77       84.44   1034.81 o 
  19   1   6     7790.48     9413.62   1802.10 o 
  21   1   6    12661.28    14995.58   2182.68 o 
  23   1   6     5223.62     6716.16   1819.64 o 
 -24   2   6      261.92     1154.89   2511.55 o 
 -22   2   6     2971.28     2574.56   2526.23 o 
 -20   2   6      435.02     -508.93   1968.58 o 
 -18   2   6      185.07      -52.69   1881.51 o 
 -16   2   6    11925.96     8696.31   2548.63 o 
 -14   2   6       96.64      372.39    949.50 o 
 -12   2   6     4918.86     5652.34   1049.51 o 
 -10   2   6     7595.33     6988.46   1044.89 o 
  -8   2   6    19960.49    21828.82   1403.90 o 
  -6   2   6     2408.74     4073.99    753.52 o 
  -4   2   6    94787.87    94484.41   1518.80 o 
  -2   2   6    10467.05    10634.12    657.13 o 
   0   2   6     2767.91     2871.36    481.45 o 
   2   2   6      389.39      394.51    378.53 o 
   4   2   6     4955.98     4685.10    567.04 o 
   6   2   6     3557.16     3185.05    588.32 o 
   8   2   6    12514.38    11459.17    874.02 o 
  10   2   6      945.73     1312.01    708.83 o 
  12   2   6     4637.48     5364.55   1196.12 o 
  14   2   6     5762.21     6668.83   1346.76 o 
  16   2   6      325.95      295.49   1023.26 o 
  18   2   6     2135.96     1238.79   1240.70 o 
  20   2   6      869.60     1070.97   1354.63 o 
  22   2   6      320.56      615.91   1445.46 o 
  24   2   6      257.24    -1449.40   1889.80 o 
 -25   3   6     1372.01     -750.19   2483.22 o 
 -23   3   6     2089.24     3269.96   2817.45 o 
 -21   3   6    31624.58    28139.53   4633.30 o 
 -19   3   6    59650.64    48342.45   5344.98 o 
 -17   3   6    67115.41    60787.15  10730.89 o 
 -15   3   6    52224.50    49532.22   4182.54 o 
 -13   3   6      778.21      393.19    713.55 o 
 -11   3   6    11315.11    12524.37   1330.02 o 
  -9   3   6    83482.26    78776.57   2898.10 o 
  -7   3   6    84670.68    85646.30   2797.47 o 
  -5   3   6   166641.95   153021.52   2842.23 o 
  -3   3   6     1044.65     1078.72    407.27 o 
  -1   3   6      434.35      658.77    400.28 o 
   1   3   6    70301.38    68410.32   1801.45 o 
   3   3   6   169670.95   155301.56   2807.38 o 
   5   3   6    66387.73    60149.79   1630.65 o 
   7   3   6    63685.61    59460.20   1501.97 o 
   9   3   6     2437.43     2476.37    619.97 o 
  11   3   6    62972.99    61310.27   2317.32 o 
  13   3   6   119686.66   113398.86   3220.01 o 
  15   3   6    85817.16    84464.77   3044.48 o 
  17   3   6    37989.09    39899.20   2651.02 o 
  19   3   6      756.29      106.29   1191.95 o 
  21   3   6     1267.94      474.37   1421.47 o 
  23   3   6    15413.90    15284.65   2337.57 o 
 -24   4   6    20702.95    17664.20   4195.72 o 
 -22   4   6    30058.81    31530.22   5091.35 o 
 -20   4   6    28723.57    25370.65   4424.68 o 
 -18   4   6     3881.93     2652.44   2238.28 o 
 -16   4   6    11010.74     8324.77   2615.46 o 
 -14   4   6   102084.05   104874.94   4489.95 o 
 -12   4   6   109181.29   108755.79   3958.68 o 
 -10   4   6   135625.38   130215.77   3880.69 o 
  -8   4   6    27600.21    27857.72   1891.76 o 
  -6   4   6      718.68      721.68    685.20 o 
  -4   4   6    57253.04    56831.22   1783.95 o 
  -2   4   6   175400.17   179812.34   3752.29 o 
   0   4   6   206197.63   203660.03   4210.21 o 
   2   4   6    12655.03    12759.22    735.90 o 
   4   4   6    15555.62    16438.86    874.56 o 
   6   4   6   115043.86   110588.02   2935.77 o 
   8   4   6   150516.95   140444.52   2652.39 o 
  10   4   6    75373.62    68670.91   2607.89 o 
  12   4   6    78864.74    74941.19   2926.15 o 
  14   4   6     4957.85     4271.87   1414.38 o 
  16   4   6    25817.11    26785.73   2239.65 o 
  18   4   6    42346.26    46243.70   2939.19 o 
  20   4   6    33791.75    39330.11   2990.61 o 
  22   4   6     4114.45     4821.89   1725.09 o 
 -25   5   6     1118.62     2166.95   2881.94 o 
 -23   5   6        4.19    -1171.60   2341.59 o 
 -21   5   6       80.98      379.25   2412.97 o 
 -19   5   6     7252.22     7308.02   2721.96 o 
 -17   5   6    10512.85     8220.28   2688.62 o 
 -15   5   6      818.72       97.53   1437.74 o 
 -13   5   6    17221.54    16647.38   1712.17 o 
 -11   5   6    31398.42    31970.17   1968.27 o 
  -9   5   6    16440.49    16093.42   1731.22 o 
  -7   5   6    10102.87    11475.71   1406.50 o 
  -5   5   6    55851.74    57502.68   1959.84 o 
  -3   5   6    13986.72    14347.08   1053.49 o 
  -1   5   6      302.02      542.29    556.17 o 
   1   5   6      865.92      722.27    624.79 o 
   3   5   6    23522.47    21597.48    914.46 o 
   5   5   6      734.35      786.68    512.34 o 
   7   5   6     2057.77      736.68    693.41 o 
   9   5   6    27514.78    28427.43   1518.71 o 
  11   5   6      343.78      454.90   1059.55 o 
  13   5   6     3439.37     4434.88   1359.79 o 
  15   5   6     4110.27     3435.84   1366.79 o 
  17   5   6     1377.13     1836.45   1456.56 o 
  19   5   6     1503.62     1542.25   1302.88 o 
  21   5   6      345.94     2982.45   1574.59 o 
  23   5   6     1793.43     1106.43   1858.45 o 
 -24   6   6    19270.60    17429.06   4197.68 o 
 -22   6   6     7996.38     9034.65   3744.58 o 
 -20   6   6     6146.50     6148.31   3038.46 o 
 -18   6   6       64.65      617.97   2023.24 o 
 -16   6   6     1593.47      962.25   2010.80 o 
 -14   6   6     5607.60     6023.45   1784.12 o 
 -12   6   6    21292.08    22404.07   1835.83 o 
 -10   6   6    85925.66    86970.91   2644.55 o 
  -8   6   6    17732.72    18013.36   1764.46 o 
  -6   6   6    54796.18    54069.83   2688.60 o 
  -4   6   6    44125.32    47388.09   1777.43 o 
  -2   6   6    14191.43    14512.77   1033.69 o 
   0   6   6     7527.97     7662.19    958.31 o 
   2   6   6    38067.31    37294.39   1712.64 o 
   4   6   6       50.81     -231.54    600.29 o 
   6   6   6    46147.42    45564.92   1649.80 o 
   8   6   6    72708.94    67808.26   2385.43 o 
  10   6   6    36912.21    36870.20   2201.55 o 
  12   6   6     1300.38     -577.61   1082.59 o 
  14   6   6      566.98       63.95   1149.64 o 
  16   6   6     4271.99     4246.03   1544.21 o 
  18   6   6     5977.02     7975.53   1888.51 o 
  20   6   6     5225.49     5615.02   1615.59 o 
  22   6   6     7380.43     7772.94   2437.32 o 
 -25   7   6    16245.86    15054.73   4215.79 o 
 -23   7   6       22.19     -418.89   2459.44 o 
 -21   7   6    31691.64    30245.00   4903.70 o 
 -19   7   6    61349.63    56293.77   5420.68 o 
 -17   7   6    28901.04    29079.00   4214.16 o 
 -15   7   6    26007.17    25397.95   3804.73 o 
 -13   7   6    20913.99    20291.48   1908.74 o 
 -11   7   6    14469.90    13541.88   1521.65 o 
  -9   7   6   262568.09   278774.88   8949.39 o 
  -7   7   6   204084.20   203463.30   4552.00 o 
  -5   7   6   174539.23   174305.45   3444.95 o 
  -3   7   6    13291.06    12505.08    859.85 o 
  -1   7   6     1801.16     1707.18    878.04 o 
   1   7   6    99272.04    95723.33   2854.11 o 
   3   7   6   190584.97   189332.98   3718.10 o 
   5   7   6   279410.53   272129.81   3547.61 o 
   7   7   6   220701.38   221751.36   3919.09 o 
   9   7   6      841.09      591.54    930.72 o 
  11   7   6    84742.23    87931.30   3138.64 o 
  13   7   6   110763.30   108961.66   3651.62 o 
  15   7   6    33909.64    35083.00   2749.80 o 
  17   7   6    22076.71    25913.00   2916.25 o 
  19   7   6       78.57      480.03   1668.86 o 
  21   7   6    14590.71    16679.25   2960.92 o 
  23   7   6    29442.20    28935.19   4052.44 o 
 -24   8   6    21391.45    20429.03   4610.73 o 
 -22   8   6    43612.66    35914.70   5469.49 o 
 -20   8   6     5300.61     4530.33   2704.51 o 
 -18   8   6      161.24     -296.04   2055.96 o 
 -16   8   6     5007.12     4152.84   2268.19 o 
 -14   8   6    13847.59    13009.47   2833.29 o 
 -12   8   6    14840.85    14825.10   1675.33 o 
 -10   8   6    74897.54    74744.82   3898.54 o 
  -8   8   6     1550.09      987.71    720.99 o 
  -6   8   6    12455.92    14387.37   1425.93 o 
  -4   8   6    69205.30    69496.02   2095.15 o 
  -2   8   6    24422.46    21369.10   1545.61 o 
   0   8   6    43811.16    43296.79   2279.48 o 
   2   8   6    16478.63    15870.96   1408.52 o 
   4   8   6     4213.96     3703.85    735.64 o 
   6   8   6    45490.65    45475.41   1880.04 o 
   8   8   6   144377.03   145004.97   3441.15 o 
  10   8   6    57885.79    53399.61   2483.99 o 
  12   8   6    13551.71    15524.46   1888.31 o 
  14   8   6     6691.80     6726.12   1587.69 o 
  16   8   6    10622.18    12444.03   2256.15 o 
  18   8   6    29567.45    32665.08   3356.99 o 
  20   8   6    17083.74    17338.64   2863.82 o 
  22   8   6     5660.71     5875.78   2630.52 o 
 -25   9   6     3129.91     2627.58   2380.97 o 
 -23   9   6     3424.20     5222.15   2256.75 o 
 -21   9   6      887.49      587.91   2606.01 o 
 -19   9   6       44.14     -761.00   2221.70 o 
 -17   9   6      205.47       69.23   2047.07 o 
 -15   9   6      849.73      -64.70   1881.13 o 
 -13   9   6      428.11      456.20   1312.66 o 
 -11   9   6      432.16      155.47   1115.28 o 
  -9   9   6     5372.33     6645.49   1091.64 o 
  -7   9   6     4713.66     4398.92   1246.30 o 
  -5   9   6      273.58       62.62    550.63 o 
  -3   9   6    34319.96    31725.78   1276.24 o 
  -1   9   6      107.50      218.17    834.27 o 
   1   9   6      115.81       24.90    814.47 o 
   3   9   6      136.13       24.89    601.79 o 
   5   9   6      441.59      991.50    742.71 o 
   7   9   6     3253.70     3356.66   1006.69 o 
   9   9   6       37.03     -185.16    910.15 o 
  11   9   6     5651.14     5816.66   1414.69 o 
  13   9   6       33.52      906.76   1242.70 o 
  15   9   6     3144.21     4228.88   1692.08 o 
  17   9   6     4966.23     5608.16   1932.55 o 
  19   9   6      967.42     1827.86   1868.89 o 
  21   9   6     4073.82     4278.40   2484.52 o 
 -24  10   6    45764.20    44120.91   4831.24 o 
 -22  10   6    26021.22    24441.38   3606.98 o 
 -20  10   6    14313.83    13971.44   2393.16 o 
 -18  10   6     3797.40     5082.47   2671.80 o 
 -16  10   6    48832.10    49867.46   5075.41 o 
 -14  10   6    61234.43    60710.16   5146.12 o 
 -12  10   6   126577.70   121933.49   5474.82 o 
 -10  10   6    60315.75    56857.35   4084.26 o 
  -8  10   6    43933.68    43156.55   1632.74 o 
  -6  10   6    50325.07    50088.14   1492.59 o 
  -4  10   6    51734.59    49569.99   1489.99 o 
  -2  10   6   157299.03   145174.48   6294.36 o 
   0  10   6    40358.01    39797.55   2383.26 o 
   2  10   6    13995.99    16137.33   1832.65 o 
   4  10   6     3281.94     3437.31    968.39 o 
   6  10   6   111406.84   109472.95   3102.29 o 
   8  10   6   108125.02   109701.41   3167.78 o 
  10  10   6   153480.48   149747.78   3933.44 o 
  12  10   6    13153.71    15744.98   2258.40 o 
  14  10   6     2822.76     2573.19   1560.34 o 
  16  10   6    19415.06    19775.13   2744.05 o 
  18  10   6    32864.61    36902.43   4154.36 o 
  20  10   6    39848.71    42951.08   4658.55 o 
  22  10   6    13944.34    15553.48   3274.74 o 
 -23  11   6      192.94     -335.08   1911.18 o 
 -21  11   6    26570.22    24995.83   3506.79 o 
 -19  11   6    49573.00    47268.19   4249.69 o 
 -17  11   6    89833.56    87991.05   4667.56 o 
 -15  11   6    44211.71    42535.61   3563.52 o 
 -13  11   6    72416.28    64671.55   3597.34 o 
 -11  11   6      291.12      564.83    984.81 o 
  -9  11   6    96409.55    98268.95   2626.50 o 
  -7  11   6   229262.30   232428.73   3831.49 o 
  -5  11   6    72664.85    72644.12   1773.13 o 
  -3  11   6    76667.18    74714.59   1704.52 o 
  -1  11   6    12851.54    12198.91   1087.55 o 
   1  11   6    30310.64    28203.04   1400.94 o 
   3  11   6   118192.72   119054.48   2901.01 o 
   5  11   6   157693.75   157600.05   3519.71 o 
   7  11   6    26245.49    27730.91   2014.93 o 
   9  11   6    10121.92    12336.00   2157.54 o 
  11  11   6   116063.53   118512.47   5008.56 o 
  13  11   6    80215.95    82683.13   4518.26 o 
  15  11   6    68437.33    74720.47   4521.58 o 
  17  11   6     9379.96    11759.79   2763.66 o 
  19  11   6       77.72    -1736.07   1736.07 o 
  21  11   6    12447.07    16241.37   3387.77 o 
 -24  12   6    12407.55    14638.40   3206.76 o 
 -22  12   6     1434.73     1165.25   1914.41 o 
 -20  12   6     2021.56     2470.21   1917.08 o 
 -18  12   6    10089.07     9704.78   2379.06 o 
 -16  12   6    16084.02    15062.77   2578.84 o 
 -14  12   6     8699.84     9716.20   2119.28 o 
 -12  12   6    35278.40    35027.07   3003.75 o 
 -10  12   6     4372.59     4220.21   1446.83 o 
  -8  12   6     1757.14     1566.01    818.22 o 
  -6  12   6    53535.51    54143.43   1697.01 o 
  -4  12   6    27372.46    27793.35   1254.78 o 
  -2  12   6    96996.82    92266.37   5285.54 o 
   0  12   6    32906.61    33097.10   1659.55 o 
   2  12   6    16480.46    14716.45   1272.63 o 
   4  12   6    32252.77    32782.18   1939.95 o 
   6  12   6    17485.75    17365.29   2314.55 o 
   8  12   6    40527.17    42289.07   3156.52 o 
  10  12   6    23276.92    23777.18   2909.18 o 
  12  12   6      159.61     -917.49   1471.58 o 
  14  12   6     2782.47     2735.19   1794.63 o 
  16  12   6     2826.76     4145.40   2108.05 o 
  18  12   6     1018.99     2160.86   2148.65 o 
  20  12   6    10399.73     8794.41   5049.83 o 
  22  12   6     4377.39     2439.32   4258.12 o 
 -23  13   6       51.66     -671.80   2118.47 o 
 -21  13   6    10024.57    11124.92   2745.56 o 
 -19  13   6    11935.52    11091.36   2584.36 o 
 -17  13   6    23082.81    23115.10   3097.07 o 
 -15  13   6    27287.38    27193.29   3076.11 o 
 -13  13   6     3726.03     4792.52   1718.46 o 
 -11  13   6    28503.02    26932.67   2667.42 o 
  -9  13   6    26787.55    26416.77   2375.08 o 
  -7  13   6     3183.55     3084.17    847.07 o 
  -5  13   6    57526.32    54502.98   1809.36 o 
  -3  13   6     1565.51     1867.21    613.87 o 
  -1  13   6       23.12      -29.00    628.95 o 
   1  13   6    49215.45    49287.80   2062.57 o 
   3  13   6    68915.41    68110.18   4077.45 o 
   5  13   6    33054.58    33424.25   3453.10 o 
   7  13   6    23257.10    23773.26   2671.64 o 
   9  13   6     5636.54     5140.59   1894.14 o 
  11  13   6      501.35      978.19   1627.94 o 
  13  13   6    32193.72    36452.43   3721.67 o 
  15  13   6    21014.65    23409.04   3335.83 o 
  17  13   6    11648.17    11115.69   2824.53 o 
  19  13   6      272.61      -93.32   2011.79 o 
  21  13   6     2630.92     2102.28   2299.48 o 
 -24  14   6    19024.91    16629.75   3554.15 o 
 -22  14   6    33008.42    32545.31   4166.10 o 
 -20  14   6    33875.38    31076.22   3834.56 o 
 -18  14   6     9246.70     8792.32   2320.94 o 
 -16  14   6    10722.84    10743.98   2384.98 o 
 -14  14   6    86750.27    90887.56   4499.60 o 
 -12  14   6    30427.69    29561.18   2914.74 o 
 -10  14   6    31826.27    32380.20   2786.49 o 
  -8  14   6    17012.12    18605.03   2074.66 o 
  -6  14   6      760.70      383.00    677.86 o 
  -4  14   6   139765.75   134400.08   3509.01 o 
  -2  14   6   197200.33   192832.31   4330.98 o 
   0  14   6   215358.72   222023.98   4411.26 o 
   2  14   6    75909.75    77217.02   4326.97 o 
   4  14   6    11313.23    10298.47   2535.61 o 
   6  14   6    50329.02    48296.73   4001.96 o 
   8  14   6    62753.31    64858.24   3852.89 o 
  10  14   6    68550.10    73621.59   4234.95 o 
  12  14   6    29156.34    34311.47   3613.14 o 
  14  14   6     2459.62     1355.73   1852.17 o 
  16  14   6    29261.78    29940.30   3849.86 o 
  18  14   6    71880.76    83378.77   5437.08 o 
  20  14   6    20235.92    19676.63   3482.64 o 
 -23  15   6      321.53       78.71   2030.71 o 
 -21  15   6    13914.68    10626.74   2813.72 o 
 -19  15   6    37859.38    38449.80   4128.65 o 
 -17  15   6    36503.02    36762.04   3817.97 o 
 -15  15   6    47629.90    43278.52   3819.68 o 
 -13  15   6     7673.18     5691.65   1755.98 o 
 -11  15   6     4811.15     5488.78   1682.92 o 
  -9  15   6    42089.63    43988.96   2813.57 o 
  -7  15   6    38582.77    37352.30   2306.15 o 
  -5  15   6    68817.48    67925.03   2167.45 o 
  -3  15   6    20950.89    20012.99   1538.54 o 
  -1  15   6     3761.11     4433.98   1066.87 o 
   1  15   6    82878.70    82405.51   4503.98 o 
   3  15   6   134315.64   142594.88   5966.79 o 
   5  15   6    79632.95    80313.05   8248.77 o 
   7  15   6     9807.89    10807.99   2206.17 o 
   9  15   6     6670.68     6917.04   2164.52 o 
  11  15   6    14675.44    15732.99   2630.49 o 
  13  15   6    63053.11    71216.97   4413.52 o 
  15  15   6    49702.89    51893.86   5084.92 o 
  17  15   6    23261.49    27353.25   3782.11 o 
  19  15   6       75.99      389.24   2069.42 o 
  21  15   6     4415.92     6333.68   4900.05 o 
 -22  16   6       45.87      629.83   2064.89 o 
 -20  16   6     1176.94     1359.16   1905.37 o 
 -18  16   6       62.17     -206.51   1655.32 o 
 -16  16   6     1239.10      465.07   1719.04 o 
 -14  16   6      758.55      869.08   1421.17 o 
 -12  16   6     1405.48      541.10   1403.28 o 
 -10  16   6      914.15      646.55   1321.18 o 
  -8  16   6     4084.15     3795.42   1259.17 o 
  -6  16   6     7090.94     7279.02   1343.75 o 
  -4  16   6     3416.14     3062.19    986.35 o 
  -2  16   6     6222.19     6577.41   1141.05 o 
   0  16   6     1727.28      443.85   1277.28 o 
   2  16   6     1544.85      742.80   1591.98 o 
   4  16   6      876.48      760.75   1635.33 o 
   6  16   6      631.29      949.23   1795.75 o 
   8  16   6      507.16     -125.42   1510.37 o 
  10  16   6      607.13     -183.19   1594.72 o 
  12  16   6     2553.52     2588.66   1903.05 o 
  14  16   6      272.58      638.26   1929.73 o 
  16  16   6       12.23      302.55   1829.80 o 
  18  16   6     2591.21     4184.84   2461.52 o 
  20  16   6     1077.88     2026.16   2294.73 o 
 -23  17   6      103.76     -443.98   2011.30 o 
 -21  17   6    10619.60     9532.14   2755.12 o 
 -19  17   6    24002.82    24227.17   3539.05 o 
 -17  17   6    37593.39    34059.28   3814.25 o 
 -15  17   6    44228.92    46519.33   4016.57 o 
 -13  17   6     6751.61     5628.56   1844.79 o 
 -11  17   6    11625.95    13158.09   2280.41 o 
  -9  17   6    47989.63    48643.79   3112.40 o 
  -7  17   6    59790.62    59025.42   2790.85 o 
  -5  17   6    94563.37    87473.98   2584.83 o 
  -3  17   6    14286.39    13759.24   1871.49 o 
  -1  17   6    10872.94     8340.33   2253.46 o 
   1  17   6    58322.13    56915.30   4057.44 o 
   3  17   6    93368.90    86989.73   5044.83 o 
   5  17   6    59635.81    60067.64   4422.06 o 
   7  17   6    14282.40    14032.92   3091.91 o 
   9  17   6     1463.78     2312.79   1793.39 o 
  11  17   6    40524.24    43648.13   4030.84 o 
  13  17   6    60731.05    69046.80   4630.81 o 
  15  17   6    33239.46    39798.54   5214.71 o 
  17  17   6     4991.16     6375.44   2601.39 o 
  19  17   6       18.17      304.62   2127.16 o 
  21  17   6     1873.67     3680.38   4814.46 o 
 -22  18   6    24924.11    27959.18   4162.68 o 
 -20  18   6    13796.68    14666.30   3197.37 o 
 -18  18   6      362.42      -64.21   1685.51 o 
 -16  18   6    18983.49    19936.58   3107.40 o 
 -14  18   6    71569.30    71894.41   4255.43 o 
 -12  18   6    71344.55    72034.35   4119.36 o 
 -10  18   6    61580.64    60386.40   3592.58 o 
  -8  18   6    19872.38    21008.44   2172.18 o 
  -6  18   6      175.76     -248.06    888.42 o 
  -4  18   6    59465.59    56138.05   3087.41 o 
  -2  18   6   111758.80   109892.35   4701.83 o 
   0  18   6   146673.16   137907.41   8216.67 o 
   2  18   6    29485.41    29691.35   3644.91 o 
   4  18   6    11537.68    11001.54   2660.72 o 
   6  18   6    43539.25    47719.59   4637.29 o 
   8  18   6    98902.40    92808.98   5899.39 o 
  10  18   6    86622.00    92945.96   4960.94 o 
  12  18   6    53109.00    56162.92   4551.80 o 
  14  18   6     1866.15      503.15   1951.67 o 
  16  18   6    20195.18    24185.09   3652.90 o 
  18  18   6    44188.20    46889.22   4923.52 o 
  20  18   6    24815.49    23045.19   7061.20 o 
 -21  19   6     1044.26     -694.41   2033.89 o 
 -19  19   6     4847.79     8901.51   2542.60 o 
 -17  19   6     8498.72     8998.64   2501.02 o 
 -15  19   6     2564.87     2982.34   2058.29 o 
 -13  19   6     8917.37     8787.05   2199.22 o 
 -11  19   6    13061.60    14917.21   2427.33 o 
  -9  19   6    16041.96    18258.79   2243.73 o 
  -7  19   6    23259.98    23130.62   2195.22 o 
  -5  19   6    55296.48    49996.61   4277.29 o 
  -3  19   6    10967.41    11240.08   1898.93 o 
  -1  19   6     1475.32     1281.40   1278.99 o 
   1  19   6    46618.02    44976.22   4088.50 o 
   3  19   6    98443.62    90982.45   5421.13 o 
   5  19   6    22995.00    24572.21   3660.05 o 
   7  19   6     1279.98     1504.20   2120.38 o 
   9  19   6        6.23     -286.87   1982.36 o 
  11  19   6      367.55      565.74   1647.98 o 
  13  19   6    19061.71    22786.22   3399.39 o 
  15  19   6    18286.00    21076.14   3504.42 o 
  17  19   6     4291.52     3107.50   2351.64 o 
  19  19   6      460.14      880.34   2158.32 o 
 -22  20   6     1578.53     2813.84   2851.96 o 
 -20  20   6     1938.75      449.58   2155.20 o 
 -18  20   6      341.91      -95.89   1933.82 o 
 -16  20   6     6445.94     8051.94   2418.86 o 
 -14  20   6     2097.03     3426.05   1835.44 o 
 -12  20   6    29938.77    31741.69   3329.42 o 
 -10  20   6    46516.35    42931.44   3426.14 o 
  -8  20   6     1500.13     1277.79   1258.43 o 
  -6  20   6    32410.56    28890.49   3931.15 o 
  -4  20   6    21688.90    21093.12   3363.34 o 
  -2  20   6    32188.09    29064.81   2756.93 o 
   0  20   6     9816.81    11167.10   2693.08 o 
   2  20   6     8137.76    12485.18   2814.95 o 
   4  20   6     2699.40     2515.39   2045.01 o 
   6  20   6    20154.20    18389.37   3472.20 o 
   8  20   6    23670.80    25367.22   4051.89 o 
  10  20   6    13947.99    18127.78   3773.91 o 
  12  20   6       83.42      211.94   1706.88 o 
  14  20   6      730.43      268.16   1926.25 o 
  16  20   6     1538.27     2223.66   2288.82 o 
  18  20   6      202.37     2370.01   2249.73 o 
 -21  21   6     3771.27     3920.68   2560.08 o 
 -19  21   6    23547.80    25472.84   3926.31 o 
 -17  21   6    22422.63    26438.68   3709.86 o 
 -15  21   6    13534.34    11844.63   2643.11 o 
 -13  21   6     8289.37     6543.01   2170.07 o 
 -11  21   6    12115.95    11325.03   2296.97 o 
  -9  21   6    45832.71    45292.11   4971.35 o 
  -7  21   6   143961.73   145214.09  11768.67 o 
  -5  21   6    64011.93    56334.75   4567.84 o 
  -3  21   6    37224.91    36919.56   4118.95 o 
  -1  21   6    18502.07    16199.30   2328.63 o 
   1  21   6    49377.38    45722.92   4611.18 o 
   3  21   6    58540.89    56018.54   4662.41 o 
   5  21   6    86459.24    83115.64   5572.94 o 
   7  21   6    31087.78    33612.31   4467.78 o 
   9  21   6      371.90     -613.61   1953.61 o 
  11  21   6    35423.04    39688.23   5234.02 o 
  13  21   6    20752.00    23450.19   3645.34 o 
  15  21   6    17973.24    18464.81   3436.81 o 
  17  21   6      600.96      183.06   2023.78 o 
  19  21   6      306.30      299.57   4365.11 o 
 -20  22   6     4686.22     5631.96   2588.04 o 
 -18  22   6       87.61     -837.26   1852.52 o 
 -16  22   6    13598.50    14849.85   2908.35 o 
 -14  22   6    36792.97    41691.70   3971.31 o 
 -12  22   6    79463.70    75597.65   7981.30 o 
 -10  22   6    33590.50    33574.95   4662.16 o 
  -8  22   6     9494.35    11141.89   2857.97 o 
  -6  22   6    15903.29    16705.01   3252.76 o 
  -4  22   6    24544.19    22798.60   3571.28 o 
  -2  22   6    72854.52    67869.55   4955.58 o 
   0  22   6    92846.27    92568.63   4425.26 o 
   2  22   6    36242.96    38884.37   4401.92 o 
   4  22   6      488.75     -324.69   1619.93 o 
   6  22   6    26556.89    31932.20   4365.09 o 
   8  22   6    69066.52    66774.27   5467.73 o 
  10  22   6    68927.80    72719.13   7382.17 o 
  12  22   6    14750.47    14739.73   3892.78 o 
  14  22   6     2400.25     1675.20   2079.43 o 
  16  22   6    10495.68    13129.29   3267.10 o 
  18  22   6    15791.03    16005.39   6162.50 o 
 -19  23   6     2191.36     3341.48   2284.18 o 
 -17  23   6     3341.26     2419.83   2123.67 o 
 -15  23   6      783.42      920.10   3081.25 o 
 -13  23   6     1485.68      663.32   2888.67 o 
 -11  23   6       27.88      123.20   1929.34 o 
  -9  23   6     7801.16     7208.32   2725.72 o 
  -7  23   6      464.91      570.26   1835.42 o 
  -5  23   6       75.04     -945.51   1560.81 o 
  -3  23   6     3386.62     3011.05   2007.41 o 
  -1  23   6       83.00      651.37   1448.17 o 
   1  23   6     3523.66     4215.62   2089.70 o 
   3  23   6     1515.74     1487.00   1768.36 o 
   5  23   6      598.92      488.59   1949.54 o 
   7  23   6      256.10     -930.55   1889.10 o 
   9  23   6      300.83     -347.06   2653.30 o 
  11  23   6      246.59    -1144.28   2265.78 o 
  13  23   6      212.87     -652.84   2293.66 o 
  15  23   6     3379.39      682.00   2108.13 o 
  17  23   6      126.41     1326.65   4193.93 o 
 -18  24   6     1397.24    -1027.08   3680.38 o 
 -16  24   6      276.28       85.59   3188.24 o 
 -14  24   6    15050.20    16369.15   5285.20 o 
 -12  24   6    26605.13    26989.05   4651.25 o 
 -10  24   6    39179.70    38347.14   5108.42 o 
  -8  24   6    15744.05    14539.69   3480.85 o 
  -6  24   6      567.25     1473.05   1881.51 o 
  -4  24   6    23273.94    22380.94   3732.25 o 
  -2  24   6     9721.68     8123.63   2536.57 o 
   0  24   6    17407.40    15303.98   2466.20 o 
   2  24   6     3200.10     3353.35   2159.30 o 
   4  24   6     3439.28     1548.69   2206.55 o 
   6  24   6    19690.63    15619.92   3539.35 o 
   8  24   6    58169.38    67163.50   5955.78 o 
  10  24   6    18274.99    20601.05   4327.71 o 
  12  24   6     3246.76     4718.88   3181.77 o 
  14  24   6     3659.29     3510.85   2898.75 o 
  16  24   6    12246.20    11747.89   3202.61 o 
 -19  25   6    37898.34    36975.02   8687.42 o 
 -17  25   6    25257.48    19022.45   6269.49 o 
 -15  25   6    16859.23    20284.91   5991.32 o 
 -13  25   6      191.51    -2051.24   2051.24 o 
 -11  25   6     6028.17     4978.04   2686.07 o 
  -9  25   6    40737.34    38936.85   5185.95 o 
  -7  25   6    86008.80    80458.39   5907.28 o 
  -5  25   6    69012.27    58029.26   5166.57 o 
  -3  25   6     8205.58     7678.67   2619.06 o 
  -1  25   6     3342.80     1523.32   2020.45 o 
   1  25   6    45882.77    48180.08   3802.71 o 
   3  25   6    84013.46    83085.91   6868.62 o 
   5  25   6   107696.01   102555.84   6656.90 o 
   7  25   6    45393.95    45356.75   5487.26 o 
   9  25   6      654.92     2546.73   2664.64 o 
  11  25   6    29919.59    31979.54   5131.51 o 
  13  25   6    47106.68    50246.58   6397.95 o 
  15  25   6    37647.50    37749.97   5800.34 o 
  17  25   6    18365.92    23622.93   7403.56 o 
 -18  26   6      752.40     1176.87   4258.12 o 
 -16  26   6      773.55     2460.72   3915.76 o 
 -14  26   6     2424.19     1107.31   2497.76 o 
 -12  26   6     6097.92     3992.66   2729.70 o 
 -10  26   6    22127.09    18164.95   3916.63 o 
  -8  26   6       77.20      864.88   2268.14 o 
  -6  26   6     2373.07     3214.58   2232.15 o 
  -4  26   6    16313.42    15909.55   3434.36 o 
  -2  26   6    24252.70    23034.46   3871.19 o 
   0  26   6    23527.33    27710.05   4200.59 o 
   2  26   6    23531.37    25901.45   3300.01 o 
   4  26   6     9109.77     6835.69   2710.34 o 
   6  26   6     2563.23     3339.63   2554.65 o 
   8  26   6    32165.25    30674.47   4825.78 o 
  10  26   6    12012.43    13461.22   3816.89 o 
  12  26   6     1221.98      912.00   2784.31 o 
  14  26   6     3383.55     2576.34   2851.80 o 
  16  26   6     1515.92     3188.24   4686.07 o 
 -17  27   6     5895.62     6611.85   4728.87 o 
 -15  27   6     4603.46     4908.82   3025.05 o 
 -13  27   6      181.22    -1548.62   2214.90 o 
 -11  27   6     4289.95     3284.50   2667.95 o 
  -9  27   6     1816.80     2390.97   2452.35 o 
  -7  27   6     3523.33     4324.70   2600.22 o 
  -5  27   6     3430.78     1176.87   2006.55 o 
  -3  27   6     1102.06      434.92   1856.47 o 
  -1  27   6     2338.58     3060.06   2216.15 o 
   1  27   6    20920.34    18886.53   3738.02 o 
   3  27   6    10515.84     8924.20   3099.96 o 
   5  27   6      332.86      113.97   2136.67 o 
   7  27   6      746.25     1222.27   2450.40 o 
   9  27   6      697.73     1138.45   2574.05 o 
  11  27   6      156.96     1089.41   2461.73 o 
  13  27   6      746.95     1245.34   2911.15 o 
  15  27   6     2667.10     2781.69   4857.25 o 
 -16  28   6    15111.40     6825.83   4942.84 o 
 -14  28   6    32943.36    31609.94   5597.73 o 
 -12  28   6    27321.27    24105.44   4745.36 o 
 -10  28   6    12703.48    12816.08   3557.73 o 
  -8  28   6     2519.67     1850.76   2189.87 o 
  -6  28   6     3538.82     2339.03   2360.31 o 
  -4  28   6    54979.89    50225.23   5564.33 o 
  -2  28   6    62792.35    60108.98   5557.00 o 
   0  28   6    48685.51    46772.26   5365.02 o 
   2  28   6    19390.20    18622.88   3803.82 o 
   4  28   6      126.78     -299.49   1910.44 o 
   6  28   6    11119.28    10120.40   3403.34 o 
   8  28   6    27893.10    29400.36   5103.32 o 
  10  28   6    24498.95    24318.33   4736.79 o 
  12  28   6    18073.20    18790.26   6536.96 o 
  14  28   6      355.10     2032.77   4621.88 o 
 -15  29   6    15328.40    14635.95   5563.37 o 
 -13  29   6      334.02      -82.92   2392.95 o 
 -11  29   6     1803.52    -1579.51   2214.42 o 
  -9  29   6    24280.68    26659.21   4707.08 o 
  -7  29   6    28210.71    24175.71   4411.44 o 
  -5  29   6    25898.73    26481.45   4563.51 o 
  -3  29   6     7022.45     6551.22   2750.24 o 
  -1  29   6      881.41     1801.56   2093.47 o 
   1  29   6    20601.05    19133.83   3926.82 o 
   3  29   6    46634.59    41266.30   5319.32 o 
   5  29   6    45114.38    43901.57   5619.70 o 
   7  29   6    15847.18    18497.45   4253.38 o 
   9  29   6       11.88    -1231.23   2370.07 o 
  11  29   6    12723.97    12014.94   4000.99 o 
  13  29   6    28566.96    29250.49   7681.73 o 
 -14  30   6      564.34     1583.42   3958.55 o 
 -12  30   6     1121.85     1101.10   2544.73 o 
 -10  30   6     1482.48       -1.60   2394.27 o 
  -8  30   6       48.76     -564.77   2295.69 o 
  -6  30   6      783.66     -259.17   2080.93 o 
  -4  30   6      657.17      290.26   1982.86 o 
  -2  30   6      614.28     1006.56   2109.40 o 
   0  30   6     1119.71     1681.17   2224.52 o 
   2  30   6      139.36     1200.17   2258.16 o 
   4  30   6     1797.95     1127.69   2277.13 o 
   6  30   6      784.13     3203.96   2571.89 o 
   8  30   6     3309.83     3427.26   3033.51 o 
  10  30   6     1719.39     1357.32   2651.58 o 
  12  30   6     1617.43      513.54   4793.06 o 
 -13  31   6     3476.62     3658.99   3894.36 o 
 -11  31   6      313.61     -392.90   2343.35 o 
  -9  31   6     2586.44     1970.96   2606.56 o 
  -7  31   6     6663.70     8052.43   3165.42 o 
  -5  31   6     4607.48     4134.21   2743.53 o 
  -3  31   6     9412.01     7111.57   2949.82 o 
  -1  31   6     1074.51      317.97   2107.69 o 
   1  31   6    12578.45    12037.62   3567.37 o 
   3  31   6    11422.84    13609.16   3740.38 o 
   5  31   6     5584.47     5580.76   3000.63 o 
   7  31   6      179.11      303.11   2585.62 o 
   9  31   6      873.50      100.27   2565.19 o 
  11  31   6     6753.79     3765.97   4921.44 o 
 -12  32   6    44892.74    43223.11   8516.24 o 
 -10  32   6    16966.65    16920.81   4261.27 o 
  -8  32   6     5073.31     2467.91   2723.38 o 
  -6  32   6      310.13      965.52   2351.26 o 
  -4  32   6    13875.43    12232.55   3476.51 o 
  -2  32   6    68754.33    61875.78   6203.04 o 
   0  32   6    51504.21    46053.16   5825.29 o 
   2  32   6    15915.67    12939.89   3738.15 o 
   4  32   6     4497.15     3799.39   2741.96 o 
   6  32   6    35026.81    33984.31   5539.70 o 
   8  32   6    33309.38    37305.55   5943.41 o 
  10  32   6    42881.28    45148.89   9350.74 o 
 -11  33   6     1437.80     5135.42   4086.94 o 
  -9  33   6     2373.93     1369.45   3616.19 o 
  -7  33   6    13956.77    11230.06   3832.31 o 
  -5  33   6     8859.25     7487.80   3182.17 o 
  -3  33   6    13278.29    11992.77   3608.90 o 
  -1  33   6      411.87     1057.20   2337.74 o 
   1  33   6     6790.47     7824.43   3196.84 o 
   3  33   6    14107.33    11434.74   3509.16 o 
   5  33   6    12842.65    12296.33   3722.05 o 
   7  33   6     3944.02     3729.73   3045.47 o 
  -8  34   6      597.35     1840.19   3423.61 o 
  -6  34   6     2168.97     1474.12   2561.38 o 
  -4  34   6     1615.80     1711.49   2572.25 o 
  -2  34   6     1721.67     1102.72   2262.91 o 
   0  34   6      206.21      984.10   2482.31 o 
   2  34   6       78.92      329.29   2337.74 o 
   4  34   6        4.05      874.50   2537.15 o 
   6  34   6       47.76     2396.53   4900.05 o 
  -7  35   6    35083.44    34150.54   7275.18 o 
  -5  35   6    21232.14    18722.88   5862.94 o 
  -3  35   6     2355.07      620.53   2974.26 o 
  -1  35   6     1436.01      304.98   2502.90 o 
   1  35   6    16780.07    13314.42   3908.18 o 
 -25   1   7      374.97      457.84   2686.98 o 
 -23   1   7    10382.84     8712.33   3305.17 o 
 -21   1   7    42571.83    35923.22   5163.29 o 
 -19   1   7    72263.23    69132.67   5530.01 o 
 -17   1   7    89537.27    76306.04   6322.99 o 
 -15   1   7    15192.99    13244.91   2867.13 o 
 -13   1   7     7970.88     7321.26   1280.42 o 
 -11   1   7    40629.52    39543.56   1978.29 o 
  -9   1   7   124735.13   123565.70   3103.92 o 
  -7   1   7    57932.57    58511.57   2060.88 o 
  -5   1   7    78098.06    78864.41   1575.44 o 
  -3   1   7     6019.65     5958.77    609.50 o 
  -1   1   7   223578.09   225635.08   2510.92 o 
   1   1   7   447079.69   447895.66   3665.92 o 
   3   1   7   234474.97   220843.77   3124.82 o 
   5   1   7    25847.76    24731.37   1037.34 o 
   7   1   7      370.92     -177.73    482.82 o 
   9   1   7    30768.03    28686.46   1291.04 o 
  11   1   7   123996.42   118016.93   3089.26 o 
  13   1   7   100757.30    97432.92   3052.09 o 
  15   1   7    18039.84    19127.32   1907.48 o 
  17   1   7      289.16      959.75   1181.11 o 
  19   1   7     7579.94     8358.51   1738.19 o 
  21   1   7    13192.95    16414.56   2259.65 o 
  23   1   7     6451.44     6171.78   2445.61 o 
 -24   2   7    20179.43    17287.02   4440.75 o 
 -22   2   7    40196.14    36029.23   5336.90 o 
 -20   2   7     4010.77     2367.15   2497.66 o 
 -18   2   7     4139.79     4247.45   2428.39 o 
 -16   2   7    71320.87    64057.34   4750.87 o 
 -14   2   7   180691.70   179066.39   4250.97 o 
 -12   2   7    44091.36    44033.60   2154.03 o 
 -10   2   7    15120.33    17557.29   1513.21 o 
  -8   2   7    32169.62    36579.48   1755.69 o 
  -6   2   7   119619.84   115942.31   1915.33 o 
  -4   2   7   526029.69   540637.25   3786.06 o 
  -2   2   7   492052.69   500828.13   6339.11 o 
   0   2   7   158899.36   155852.92   2120.26 o 
   2   2   7    80328.73    77616.59   1648.25 o 
   4   2   7   147550.30   146330.47   2022.43 o 
   6   2   7   313420.91   301223.81   3112.25 o 
   8   2   7   127647.57   120731.83   2359.54 o 
  10   2   7    37400.99    35535.30   1912.25 o 
  12   2   7     3229.42     2170.85   1086.27 o 
  14   2   7    86484.12    83240.70   2979.06 o 
  16   2   7   109205.84   112206.80   3632.80 o 
  18   2   7    48275.82    52328.57   2969.14 o 
  20   2   7     7855.36     8648.50   1799.80 o 
  22   2   7      107.87     2844.31   1732.38 o 
 -25   3   7     2177.03      180.83   2575.32 o 
 -23   3   7     2233.87      993.07   2434.21 o 
 -21   3   7    10926.29    10174.74   3420.22 o 
 -19   3   7    12315.57    12579.04   3067.44 o 
 -17   3   7    56592.88    47709.26   4940.05 o 
 -15   3   7       43.64    -1190.35   1716.85 o 
 -13   3   7    42976.10    39086.55   2173.29 o 
 -11   3   7    50492.15    47919.01   2203.91 o 
  -9   3   7    77675.12    73128.91   2483.23 o 
  -7   3   7    56711.19    56454.27   1704.84 o 
  -5   3   7    61476.76    59952.66   1928.19 o 
  -3   3   7    10160.17     9751.77    724.78 o 
  -1   3   7     1967.76     1492.16    472.31 o 
   1   3   7   249747.08   246931.47   2679.75 o 
   3   3   7   138076.20   130572.61   2763.37 o 
   5   3   7     3347.86     4389.27    623.89 o 
   7   3   7     1076.06     1426.37    574.17 o 
   9   3   7     1329.05     1353.27    629.37 o 
  11   3   7    18901.76    19946.66   1687.97 o 
  13   3   7    38400.15    38845.30   2304.25 o 
  15   3   7     2287.64     1905.71   1153.44 o 
  17   3   7       68.07      138.94   1167.42 o 
  19   3   7    10968.34    11966.81   1946.28 o 
  21   3   7     2865.11     2373.78   1797.35 o 
  23   3   7     3485.40     5384.99   3276.60 o 
 -24   4   7    16035.96    11744.77   4268.82 o 
 -22   4   7      229.70      567.33   2440.71 o 
 -20   4   7     1118.19    -1185.74   2041.93 o 
 -18   4   7    17167.89    20412.22   3796.28 o 
 -16   4   7     9763.53     6673.20   2499.93 o 
 -14   4   7    18301.13    18396.12   1782.71 o 
 -12   4   7    54629.19    51854.00   2353.84 o 
 -10   4   7    25933.94    23996.81   2078.45 o 
  -8   4   7    16149.68    17093.47   1687.18 o 
  -6   4   7    95234.34    92566.44   2563.29 o 
  -4   4   7     5988.61     5393.55    826.96 o 
  -2   4   7   128466.03   131756.16   1970.37 o 
   0   4   7      249.65      407.76    369.50 o 
   2   4   7    17458.65    14879.64    926.40 o 
   4   4   7      692.93      376.60    434.30 o 
   6   4   7    23049.04    22184.15   1068.41 o 
   8   4   7    16060.69    15179.57   1026.13 o 
  10   4   7     1493.39     1307.22    807.82 o 
  12   4   7    12511.35    11706.42   1504.80 o 
  14   4   7      277.40      776.93   1032.39 o 
  16   4   7     7538.04     9944.18   1605.21 o 
  18   4   7     1585.80     2165.59   1373.49 o 
  20   4   7     5470.62     6269.03   2119.68 o 
  22   4   7      109.94       28.91   1666.78 o 
 -25   5   7     3129.93     2715.53   2929.45 o 
 -23   5   7     7965.26     6931.28   3257.41 o 
 -21   5   7    18780.95    15741.32   3903.28 o 
 -19   5   7    75055.87    70981.80   5582.55 o 
 -17   5   7    32319.25    29840.55   5071.23 o 
 -15   5   7    13573.55    15129.08   3005.36 o 
 -13   5   7     1929.75     1915.18    917.22 o 
 -11   5   7    90101.69    92323.03   3602.75 o 
  -9   5   7   237945.22   243489.86   5228.05 o 
  -7   5   7   149550.63   156544.17   3961.55 o 
  -5   5   7    39707.92    40628.16   1719.56 o 
  -3   5   7     3499.28     3714.79    564.03 o 
  -1   5   7   161969.39   163264.00   2911.54 o 
   1   5   7   193536.17   203851.53   5046.57 o 
   3   5   7   247882.20   217773.94   7478.39 o 
   5   5   7    34206.71    30848.30   1317.80 o 
   7   5   7     4126.19     3467.23    681.03 o 
   9   5   7   138412.63   132840.16   2501.07 o 
  11   5   7   211049.67   201259.88   3991.20 o 
  13   5   7    53920.75    52916.27   2431.52 o 
  15   5   7     6476.29     7127.23   1417.57 o 
  17   5   7     6472.96     8154.29   1624.33 o 
  19   5   7    23378.01    27302.87   3267.14 o 
  21   5   7    58058.25    64306.06   4586.39 o 
  23   5   7    33221.32    38685.98   5793.99 o 
 -24   6   7    32430.15    33149.48   5527.53 o 
 -22   6   7    23662.17    20339.30   4312.08 o 
 -20   6   7     8542.41     6231.99   2934.24 o 
 -18   6   7    15478.74    14536.04   3409.86 o 
 -16   6   7    32484.23    29070.35   3970.66 o 
 -14   6   7   112843.94   107727.83   4283.99 o 
 -12   6   7   178600.91   170426.89   4974.48 o 
 -10   6   7    15992.77    14708.94   1841.84 o 
  -8   6   7     1115.11     1300.68    941.23 o 
  -6   6   7   130165.66   133780.59   3141.30 o 
  -4   6   7   101464.05   102637.61   2696.24 o 
  -2   6   7   185856.53   185313.23   3529.58 o 
   0   6   7     4555.64     4789.67    866.59 o 
   2   6   7      191.94      642.74    689.64 o 
   4   6   7   116470.03   109822.92   2601.32 o 
   6   6   7   229192.59   220240.22   4515.11 o 
   8   6   7   171097.42   160424.91   2809.40 o 
  10   6   7    46239.53    41583.04   2318.99 o 
  12   6   7      699.44     1064.51   1186.87 o 
  14   6   7     3608.71     3868.78   1403.55 o 
  16   6   7    32054.81    36767.07   2525.16 o 
  18   6   7    21572.43    24182.25   3004.75 o 
  20   6   7    13882.81    14996.09   2710.37 o 
  22   6   7      848.10      961.03   1763.23 o 
 -25   7   7      885.63      458.74   2619.00 o 
 -23   7   7       22.05     1029.62   2605.00 o 
 -21   7   7     7374.84     6387.34   2934.24 o 
 -19   7   7     4212.87     6187.32   2814.95 o 
 -17   7   7     1268.48     1999.45   2049.12 o 
 -15   7   7      138.92    -1099.19   1785.12 o 
 -13   7   7     3226.10     3634.96   1429.51 o 
 -11   7   7       28.68       23.50   1007.04 o 
  -9   7   7     2090.08     2198.56   1102.70 o 
  -7   7   7     2875.16     3332.56    960.41 o 
  -5   7   7     1807.47     1850.57    792.69 o 
  -3   7   7     3326.83     3178.01    773.73 o 
  -1   7   7    24032.27    22742.30   1397.17 o 
   1   7   7     3407.24     3093.74    882.48 o 
   3   7   7       53.82        3.61    391.36 o 
   5   7   7    76544.63    78128.28   2562.25 o 
   7   7   7    14328.59    14483.64   1265.15 o 
   9   7   7     1036.67      508.43    760.80 o 
  11   7   7     6035.74     6597.23   1452.65 o 
  13   7   7      982.54     2773.95   1499.54 o 
  15   7   7      867.78      402.83   1376.04 o 
  17   7   7     6167.69     7392.73   2106.47 o 
  19   7   7     4586.53     5133.33   2146.19 o 
  21   7   7     5034.94     3558.82   2103.51 o 
 -24   8   7    13037.89    12546.41   3893.00 o 
 -22   8   7    19819.38    24366.41   4758.48 o 
 -20   8   7     1537.61     2348.57   2652.52 o 
 -18   8   7      858.63      498.96   2061.93 o 
 -16   8   7    14273.65    15618.83   3232.02 o 
 -14   8   7    32014.96    31108.88   3871.96 o 
 -12   8   7    55753.52    54254.98   3232.17 o 
 -10   8   7    44189.84    40903.80   2655.28 o 
  -8   8   7    18826.99    19067.50   1970.37 o 
  -6   8   7    83393.41    85846.50   2701.88 o 
  -4   8   7   159689.11   163185.09   5399.86 o 
  -2   8   7    53647.19    53320.55   2489.95 o 
   0   8   7    56358.85    54889.52   2572.85 o 
   2   8   7    28389.54    28337.63   1735.14 o 
   4   8   7   160803.83   148363.95   3371.01 o 
   6   8   7   242578.92   237242.59   3906.32 o 
   8   8   7   117641.61   114650.69   3167.11 o 
  10   8   7    11143.40    10944.49   1586.01 o 
  12   8   7     4173.25     4013.19   1602.44 o 
  14   8   7    16906.64    19837.87   2550.93 o 
  16   8   7    15053.09    13990.99   2394.70 o 
  18   8   7    24730.74    27095.63   3220.73 o 
  20   8   7      894.82     2023.25   1915.76 o 
  22   8   7      165.35     -431.08   2206.21 o 
 -25   9   7      119.45    -1612.62   2245.30 o 
 -23   9   7     9519.37     8934.60   3644.91 o 
 -21   9   7    55607.45    52776.89   6176.75 o 
 -19   9   7    62941.84    59264.71   5754.04 o 
 -17   9   7    30750.82    28491.24   4304.57 o 
 -15   9   7     7090.97     9225.10   2771.20 o 
 -13   9   7     1105.01     1629.14   1437.64 o 
 -11   9   7   103545.87   102709.51   4092.78 o 
  -9   9   7   334735.09   348368.09   6795.86 o 
  -7   9   7   245300.73   253656.95   4796.26 o 
  -5   9   7    82613.66    83266.26   2183.81 o 
  -3   9   7     7499.86     6607.23    747.83 o 
  -1   9   7   120927.62   129273.36   4193.61 o 
   1   9   7   312873.50   317461.56  12137.94 o 
   3   9   7   281526.66   285395.25   4964.13 o 
   5   9   7   196357.34   197140.88   3216.92 o 
   7   9   7     2451.35     3017.00   1005.85 o 
   9   9   7    75265.67    73295.16   3292.37 o 
  11   9   7   108019.77   106914.06   4122.47 o 
  13   9   7    43110.91    44041.96   3323.55 o 
  15   9   7    13023.29    16757.22   2437.89 o 
  17   9   7      888.44     1344.12   1688.09 o 
  19   9   7    19205.86    20349.01   3025.91 o 
  21   9   7    26815.54    33322.43   4415.21 o 
 -24  10   7    10265.17     9274.42   2717.81 o 
 -22  10   7      239.19     -655.77   1676.69 o 
 -20  10   7     2665.97     3016.87   2561.37 o 
 -18  10   7      922.19      128.39   2148.51 o 
 -16  10   7     4669.38     4242.34   2418.59 o 
 -14  10   7    22790.10    21839.52   3614.64 o 
 -12  10   7    55062.42    53339.53   3328.11 o 
 -10  10   7    28144.58    28244.29   2583.50 o 
  -8  10   7    28049.29    28613.23   1660.87 o 
  -6  10   7    75766.88    77482.93   2288.78 o 
  -4  10   7    93371.64    92101.07   2551.81 o 
  -2  10   7    77774.02    70680.47   5389.39 o 
   0  10   7    70244.91    73038.96   3146.37 o 
   2  10   7     6591.24     8634.52   1543.94 o 
   4  10   7     5152.61     5575.87   1464.15 o 
   6  10   7   114043.28   116297.49   3686.78 o 
   8  10   7   121323.69   119109.28   3999.28 o 
  10  10   7      988.84     -280.43   1263.11 o 
  12  10   7     5053.93     4352.30   1630.50 o 
  14  10   7     6789.22     6528.86   1851.33 o 
  16  10   7    17520.63    18593.80   2706.83 o 
  18  10   7     8801.32    11388.37   2533.90 o 
  20  10   7     5614.28     5010.12   2544.77 o 
  22  10   7       95.90       -0.08   2217.16 o 
 -23  11   7     1469.57     -229.41   1868.14 o 
 -21  11   7      462.65       31.86   1680.04 o 
 -19  11   7     4827.34     4605.67   1974.15 o 
 -17  11   7     5124.88     3982.53   2435.66 o 
 -15  11   7     1565.19     2465.83   2186.30 o 
 -13  11   7    11577.46    11454.19   2173.07 o 
 -11  11   7    14886.91    13198.50   1714.08 o 
  -9  11   7     4538.44     4598.08   1182.31 o 
  -7  11   7    15350.13    14577.95   1366.96 o 
  -5  11   7    19398.71    19549.08   1340.29 o 
  -3  11   7      678.28      589.88    534.52 o 
  -1  11   7     5234.44     4149.12   1273.23 o 
   1  11   7    34067.27    33748.85   2407.87 o 
   3  11   7     5384.62     4729.61   1395.24 o 
   5  11   7     9172.84    10362.33   2302.56 o 
   7  11   7      797.89     1097.54   1414.31 o 
   9  11   7      527.52       27.34   1259.84 o 
  11  11   7     2298.36     2675.84   1579.79 o 
  13  11   7     8946.86     9588.26   2007.30 o 
  15  11   7      136.20     -408.01   1402.42 o 
  17  11   7     2501.35     5205.67   2419.81 o 
  19  11   7     3760.78     3296.09   2268.91 o 
  21  11   7     7171.05     7149.25   2648.86 o 
 -24  12   7    25959.62    26114.93   3882.17 o 
 -22  12   7    15253.34    16049.57   3153.83 o 
 -20  12   7     6165.97     4058.71   2140.23 o 
 -18  12   7     1324.69      259.87   1556.21 o 
 -16  12   7    88960.93    88917.00   4595.16 o 
 -14  12   7   130723.88   125868.56   5076.30 o 
 -12  12   7    50003.16    52646.65   2821.17 o 
 -10  12   7    25387.61    24509.79   2090.56 o 
  -8  12   7     5727.03     6136.49   1129.46 o 
  -6  12   7   111628.98   112542.45   2865.27 o 
  -4  12   7   230955.52   226588.94   3604.43 o 
  -2  12   7   149616.92   144132.50   4802.58 o 
   0  12   7    54664.41    51215.27   2888.86 o 
   2  12   7     4785.08     3339.02   1625.20 o 
   4  12   7   106289.97   113208.10   5256.48 o 
   6  12   7   148996.53   144025.41   9147.47 o 
   8  12   7    61743.12    62317.15   3648.95 o 
  10  12   7    12091.93    13091.56   2455.73 o 
  12  12   7      513.85     1148.05   1713.42 o 
  14  12   7    19688.79    21678.31   3139.49 o 
  16  12   7    62547.88    69302.19   4733.25 o 
  18  12   7    45049.30    47521.12   4732.46 o 
  20  12   7     7233.62     7603.64   2733.59 o 
 -23  13   7     8612.19     9943.77   2815.37 o 
 -21  13   7    38601.47    35784.96   4180.20 o 
 -19  13   7    37805.17    38555.15   4049.48 o 
 -17  13   7    45372.86    46112.73   4044.71 o 
 -15  13   7    14797.04    13037.02   2379.36 o 
 -13  13   7      963.67      265.89   1301.23 o 
 -11  13   7    44705.88    47110.77   2977.79 o 
  -9  13   7   105532.30   102136.57   3441.25 o 
  -7  13   7   116868.31   121673.43   3181.31 o 
  -5  13   7    25906.16    24225.16   1288.39 o 
  -3  13   7    21751.93    22706.99   1365.68 o 
  -1  13   7    87498.32    88453.39   4467.80 o 
   1  13   7   223140.59   224142.30   7157.49 o 
   3  13   7   157438.31   152365.38   5956.70 o 
   5  13   7    71920.90    65389.48   7606.84 o 
   7  13   7     1368.43      975.91   1406.63 o 
   9  13   7    52814.05    57510.47   3779.08 o 
  11  13   7    67751.50    68400.30   4155.69 o 
  13  13   7    49190.38    54379.34   4325.55 o 
  15  13   7    13984.54    17721.03   3146.42 o 
  17  13   7     2441.13     3008.38   2131.95 o 
  19  13   7     7911.10    10766.42   3057.69 o 
  21  13   7    15095.51    17592.97   3491.27 o 
 -24  14   7      213.93    -1064.43   2555.82 o 
 -22  14   7      741.25      288.92   1917.26 o 
 -20  14   7     3496.65     3239.22   2053.44 o 
 -18  14   7      392.08     -510.46   1473.96 o 
 -16  14   7      760.14     1253.34   1594.56 o 
 -14  14   7      362.46     1016.01   1509.04 o 
 -12  14   7      280.68      300.84   1263.19 o 
 -10  14   7     2748.96     2064.22   1288.65 o 
  -8  14   7    11986.65    11399.41   1597.56 o 
  -6  14   7     4893.07     5176.01   1120.06 o 
  -4  14   7    12635.43    12452.77   1086.22 o 
  -2  14   7      916.40      164.91   1306.98 o 
   0  14   7     9296.15     9768.77   2193.90 o 
   2  14   7     2587.70     1995.20   1547.47 o 
   4  14   7     1684.75     1218.71   1674.43 o 
   6  14   7     3285.38     3919.71   2086.51 o 
   8  14   7     7160.27     7300.69   2081.72 o 
  10  14   7       64.99      173.98   1631.36 o 
  12  14   7      396.22     1058.96   1669.58 o 
  14  14   7     4913.56     5161.92   2276.26 o 
  16  14   7      228.53      189.73   1874.02 o 
  18  14   7     2272.68      685.79   1970.96 o 
  20  14   7       42.33      383.41   2028.89 o 
 -23  15   7     1723.15     1294.53   2188.12 o 
 -21  15   7     2984.66     2625.73   2145.12 o 
 -19  15   7    30880.55    30473.94   3776.11 o 
 -17  15   7    21333.29    19515.26   2987.14 o 
 -15  15   7    10652.42    10719.01   2355.60 o 
 -13  15   7      855.31      231.78   1424.35 o 
 -11  15   7     4220.20     4295.75   1541.95 o 
  -9  15   7     1562.19     1263.29   1083.03 o 
  -7  15   7     9157.95     9072.96   1473.07 o 
  -5  15   7     9275.40     8362.94   1264.29 o 
  -3  15   7     1269.97     2554.98   1049.48 o 
  -1  15   7   121650.47   117247.16   5415.87 o 
   1  15   7    78326.34    76852.89   4546.71 o 
   3  15   7    73430.63    70944.75   6109.01 o 
   5  15   7     1273.21     1229.65   1767.72 o 
   7  15   7    11016.96    12775.32   3012.12 o 
   9  15   7    16013.53    16423.87   2763.01 o 
  11  15   7    45150.96    51270.68   4068.50 o 
  13  15   7    22577.20    21202.11   3126.43 o 
  15  15   7    13222.13    13557.64   2914.94 o 
  17  15   7     3398.67     4456.98   2469.11 o 
  19  15   7     8999.21     9126.81   2827.50 o 
 -22  16   7    14150.20    13929.88   3058.29 o 
 -20  16   7     4058.87     2440.88   2087.59 o 
 -18  16   7    19116.87    19940.80   3150.30 o 
 -16  16   7    75193.84    74296.38   4436.23 o 
 -14  16   7   119246.63   121382.45   5292.49 o 
 -12  16   7   106358.42    98522.08   4468.83 o 
 -10  16   7    16804.08    16691.20   2239.88 o 
  -8  16   7     1055.42      418.79   1045.91 o 
  -6  16   7    61307.69    58956.81   2610.48 o 
  -4  16   7   215793.13   201803.97  12410.60 o 
  -2  16   7   300846.00   255113.64  13009.73 o 
   0  16   7    63890.86    63063.73   4261.62 o 
   2  16   7     2344.18     2053.22   1708.93 o 
   4  16   7    93952.26    91997.59   5249.19 o 
   6  16   7    96366.16    98378.80   5636.27 o 
   8  16   7    92339.54    91291.40   5737.66 o 
  10  16   7    45521.00    45464.38   3977.69 o 
  12  16   7       58.37    -1439.08   1439.08 o 
  14  16   7    26991.50    29377.53   3793.32 o 
  16  16   7    63988.44    68871.54   5047.66 o 
  18  16   7    29217.98    32636.84   4258.45 o 
  20  16   7     5676.23     8237.92   2759.82 o 
 -23  17   7      251.22      -18.49   3252.43 o 
 -21  17   7     1885.40       -0.18   2001.13 o 
 -19  17   7    25407.75    28320.62   3771.28 o 
 -17  17   7     7463.29     8213.21   2318.51 o 
 -15  17   7     1320.02     1695.24   1641.16 o 
 -13  17   7     6938.93     6750.89   1955.57 o 
 -11  17   7    12035.82    14139.64   2320.21 o 
  -9  17   7    10143.34    10596.92   1758.89 o 
  -7  17   7    66699.46    57921.39   4444.88 o 
  -5  17   7    18263.68    17664.08   2929.56 o 
  -3  17   7     3282.92     2801.89   1291.62 o 
  -1  17   7    57010.19    51352.18   3981.41 o 
   1  17   7    52832.57    50780.27   4051.34 o 
   3  17   7    63490.66    68831.70   4700.88 o 
   5  17   7     2856.23     3315.26   2133.22 o 
   7  17   7     7508.28     7288.31   2624.83 o 
   9  17   7     5234.18     6671.34   2614.78 o 
  11  17   7    40603.75    46365.61   4227.12 o 
  13  17   7    29989.76    36583.13   4098.52 o 
  15  17   7     2222.76     2592.12   2095.88 o 
  17  17   7     7261.77     8192.07   2646.60 o 
  19  17   7    13345.54    13395.19   3250.81 o 
 -22  18   7      389.34      579.40   2159.39 o 
 -20  18   7     1181.24     1309.91   1988.25 o 
 -18  18   7      224.35      120.70   1823.42 o 
 -16  18   7      504.60      570.10   1650.01 o 
 -14  18   7     3844.02     2602.79   1615.92 o 
 -12  18   7     8266.72     9550.13   2131.58 o 
 -10  18   7      500.44     -244.22   1133.63 o 
  -8  18   7     1931.23     3577.90   2107.73 o 
  -6  18   7     1630.24     3370.44   1883.53 o 
  -4  18   7    13567.13    13314.20   2720.59 o 
  -2  18   7      106.39     -551.33   1072.61 o 
   0  18   7     1086.56      707.44   1576.93 o 
   2  18   7       30.96      108.50   1642.54 o 
   4  18   7     4596.98     3829.56   2140.59 o 
   6  18   7    14328.27    15987.25   3337.24 o 
   8  18   7      414.22      256.35   1808.59 o 
  10  18   7     5707.02     4788.41   2091.93 o 
  12  18   7     5520.76     4762.77   2258.69 o 
  14  18   7     2477.55     3823.66   2253.99 o 
  16  18   7     1361.85     2309.20   2195.94 o 
  18  18   7     8824.45    11679.37   3026.08 o 
 -21  19   7    32672.22    33466.17   4384.91 o 
 -19  19   7    37839.84    36984.92   4253.10 o 
 -17  19   7    33286.34    35560.51   3905.38 o 
 -15  19   7     2366.76     2704.12   1767.49 o 
 -13  19   7     7847.32     7454.18   2120.16 o 
 -11  19   7    53634.56    56259.55   3778.80 o 
  -9  19   7   138573.28   141602.44   7219.23 o 
  -7  19   7    84491.87    81879.12   5409.25 o 
  -5  19   7    41481.30    40890.91   4286.41 o 
  -3  19   7     7756.33     5763.40   2225.35 o 
  -1  19   7    54494.82    49572.35   4149.81 o 
   1  19   7   188901.41   186970.16   7476.29 o 
   3  19   7    92636.61    95403.36   6216.00 o 
   5  19   7    19851.72    20434.66   3554.77 o 
   7  19   7      841.86      528.80   2257.44 o 
   9  19   7    22585.68    27809.43   4289.28 o 
  11  19   7    62701.71    72416.50   4775.97 o 
  13  19   7    54291.64    55999.14   4916.45 o 
  15  19   7     6632.31     9905.81   2808.88 o 
  17  19   7      343.56     3854.54   2351.00 o 
  19  19   7     2872.54     4086.94   4750.26 o 
 -22  20   7    19957.68    24478.83   6761.64 o 
 -20  20   7     1729.55     1412.98   2109.94 o 
 -18  20   7     1221.03      943.70   1864.11 o 
 -16  20   7    22283.48    22097.82   3289.96 o 
 -14  20   7    65383.36    64736.29   4230.66 o 
 -12  20   7    28879.58    26661.38   5691.76 o 
 -10  20   7    15084.00    12909.23   3119.28 o 
  -8  20   7      674.75     1354.60   1789.17 o 
  -6  20   7    29388.59    28174.28   3962.47 o 
  -4  20   7    91892.66    85550.73   5438.21 o 
  -2  20   7    82853.34    72028.20   4954.40 o 
   0  20   7    18057.72    18153.48   3252.76 o 
   2  20   7    25528.19    26320.52   3740.56 o 
   4  20   7    78012.37    74213.04   5338.71 o 
   6  20   7   152679.89   152274.80   7606.84 o 
   8  20   7    92067.95    89989.20   6088.83 o 
  10  20   7    26012.62    25110.62   4396.33 o 
  12  20   7      225.04     -559.28   1834.69 o 
  14  20   7    31648.86    36122.48   4296.89 o 
  16  20   7    44605.50    48633.48   5059.47 o 
  18  20   7    23960.85    31723.94   4450.36 o 
 -21  21   7     3754.62     4145.79   2675.10 o 
 -19  21   7     8844.86     8170.04   2851.26 o 
 -17  21   7     4027.82     2211.30   2007.16 o 
 -15  21   7      446.59     3166.84   3124.05 o 
 -13  21   7     5720.29     6376.48   3616.19 o 
 -11  21   7    15833.86    13856.19   3293.71 o 
  -9  21   7    12748.35    11807.76   3011.65 o 
  -7  21   7    12467.70    12448.91   2909.36 o 
  -5  21   7    11392.26    11887.95   2806.39 o 
  -3  21   7      104.86     -395.86   1567.07 o 
  -1  21   7     7032.56     4701.46   2298.14 o 
   1  21   7    16845.10    18080.53   3283.43 o 
   3  21   7     9251.55     9229.59   2759.59 o 
   5  21   7    10215.65     7577.49   2690.13 o 
   7  21   7      625.52    -1717.50   1872.29 o 
   9  21   7       36.56     -591.58   2047.07 o 
  11  21   7     1962.31     2560.64   2598.14 o 
  13  21   7     5698.47     5183.39   2372.97 o 
  15  21   7     1905.20     2082.83   2199.26 o 
  17  21   7       34.50     -620.17   1929.15 o 
 -20  22   7      117.65     -641.93   3701.78 o 
 -18  22   7     1900.08     2182.55   3701.78 o 
 -16  22   7     5915.64     4514.89   3658.99 o 
 -14  22   7     6620.86     8045.49   4258.12 o 
 -12  22   7    17275.28    18176.60   3861.01 o 
 -10  22   7     7492.84     8187.33   2879.09 o 
  -8  22   7      139.61      318.73   1800.90 o 
  -6  22   7    12359.94    12127.08   2938.11 o 
  -4  22   7    10305.01    12977.04   2961.34 o 
  -2  22   7     3306.90     2467.31   2047.03 o 
   0  22   7     2114.25     1684.43   1864.32 o 
   2  22   7     2202.60     1863.55   1942.44 o 
   4  22   7    13878.44    12235.59   3121.04 o 
   6  22   7    46464.73    46244.66   5167.01 o 
   8  22   7    37736.86    36027.27   4932.43 o 
  10  22   7     4392.88     5071.80   2786.43 o 
  12  22   7       46.68     -858.73   2275.16 o 
  14  22   7     5421.47     9430.04   2777.05 o 
  16  22   7     5233.60     8707.30   2913.15 o 
  18  22   7     4915.69     6312.29   5263.80 o 
 -19  23   7    22864.40    17503.22   6526.26 o 
 -17  23   7    33400.42    31754.01   7360.77 o 
 -15  23   7    16449.36    17439.03   5263.80 o 
 -13  23   7      665.55      198.55   2080.62 o 
 -11  23   7    54976.78    50960.82   5738.01 o 
  -9  23   7   159681.30   158956.02  10816.47 o 
  -7  23   7    95944.06    90311.86  10035.47 o 
  -5  23   7    11079.19     7358.27   2496.25 o 
  -3  23   7     1449.68     1775.28   1835.80 o 
  -1  23   7    53236.61    51998.66   5178.21 o 
   1  23   7   126075.80   120811.13   6649.26 o 
   3  23   7   121243.68   117346.39   6733.45 o 
   5  23   7    53308.43    54165.52   5212.02 o 
   7  23   7      412.05     -315.61   2047.68 o 
   9  23   7    55672.51    56304.72   5983.70 o 
  11  23   7    70249.45    77047.63   6656.08 o 
  13  23   7    27632.94    24935.82   4706.44 o 
  15  23   7     2360.25     1052.05   2836.18 o 
  17  23   7     1867.28      663.32   4172.53 o 
 -18  24   7      832.67     -171.18   3530.60 o 
 -16  24   7     6492.47     6098.31   4429.30 o 
 -14  24   7    18150.11    17345.73   4114.13 o 
 -12  24   7    32346.16    31323.42   4960.76 o 
 -10  24   7     5175.78     6813.78   2782.29 o 
  -8  24   7     4352.97     5492.29   2564.38 o 
  -6  24   7    19520.67    17310.54   3511.05 o 
  -4  24   7    49576.71    43289.55   4883.22 o 
  -2  24   7    29935.82    24395.81   3923.18 o 
   0  24   7    10683.42    12819.94   3052.84 o 
   2  24   7     4838.33     6588.33   2656.63 o 
   4  24   7     8941.48     7406.02   2768.73 o 
   6  24   7    49599.72    52349.61   5612.82 o 
   8  24   7    46756.63    47563.04   5620.55 o 
  10  24   7     1887.70     1506.62   2567.62 o 
  12  24   7     2681.41     3673.81   2968.52 o 
  14  24   7    16599.55    14657.65   4140.38 o 
  16  24   7    16500.77    19792.76   6697.44 o 
 -17  25   7       88.21     -962.89   3466.41 o 
 -15  25   7     1595.18     1840.43   2738.47 o 
 -13  25   7     6029.19     6472.67   3056.38 o 
 -11  25   7     7061.63     8111.80   3034.38 o 
  -9  25   7     2227.63     3517.92   2386.27 o 
  -7  25   7     1730.93     2288.04   2203.58 o 
  -5  25   7      182.08     -118.09   1703.83 o 
  -3  25   7     8805.85     8177.44   2611.79 o 
  -1  25   7      471.93      323.49   1788.34 o 
   1  25   7      993.28      139.04   1853.16 o 
   3  25   7      118.39     -864.85   1779.68 o 
   5  25   7     2124.00     3157.93   2439.79 o 
   7  25   7       59.45     -121.89   2203.68 o 
   9  25   7      273.43      686.67   2441.96 o 
  11  25   7       55.98      825.72   2572.25 o 
  13  25   7       11.35      180.92   2607.86 o 
  15  25   7       52.85      342.36   4386.50 o 
 -18  26   7     5161.21    10613.20   5178.21 o 
 -16  26   7    28672.67    31903.24   5597.99 o 
 -14  26   7    46352.93    47330.79   6261.44 o 
 -12  26   7    29400.07    32103.47   5165.16 o 
 -10  26   7    11524.26    12868.57   3470.83 o 
  -8  26   7       80.06    -1131.41   1869.27 o 
  -6  26   7    33650.88    35807.67   4897.24 o 
  -4  26   7    64418.29    58090.49   5408.59 o 
  -2  26   7    86947.88    80809.88   5914.81 o 
   0  26   7    10460.12    11592.99   3163.72 o 
   2  26   7      640.15     2459.49   2205.90 o 
   4  26   7    26212.30    26114.85   4348.60 o 
   6  26   7    50655.26    47706.75   5937.83 o 
   8  26   7    36673.96    33552.86   5227.40 o 
  10  26   7    10957.54    14511.62   4140.42 o 
  12  26   7      438.30      691.03   2626.78 o 
  14  26   7    10738.25    13785.48   4155.56 o 
 -17  27   7    28677.63    28287.60   7275.18 o 
 -15  27   7    13748.10    17579.49   4439.62 o 
 -13  27   7      167.40     -406.06   2559.94 o 
 -11  27   7    22564.05    21676.33   4456.17 o 
  -9  27   7    54865.80    50111.58   5910.85 o 
  -7  27   7    41245.92    41381.23   5309.57 o 
  -5  27   7     2043.12      547.81   2106.93 o 
  -3  27   7     3570.02     3878.89   2362.10 o 
  -1  27   7    57891.83    48437.26   5432.50 o 
   1  27   7    96469.79    86604.78   6271.81 o 
   3  27   7    85204.30    86208.63   6513.61 o 
   5  27   7     9396.61     8513.45   2976.70 o 
   7  27   7     3565.40     3104.73   2761.73 o 
   9  27   7    36605.58    35807.00   5642.11 o 
  11  27   7    57896.09    73782.98   7375.49 o 
  13  27   7    29758.34    35364.54   5838.85 o 
 -16  28   7     3613.01     3830.17   4065.54 o 
 -14  28   7    10824.34    10987.68   3809.63 o 
 -12  28   7    26784.39    25937.91   4847.79 o 
 -10  28   7     9613.19     9130.17   3255.29 o 
  -8  28   7      286.68     3615.67   2380.40 o 
  -6  28   7    16475.98    16553.09   3788.35 o 
  -4  28   7    14386.11    14538.01   3511.05 o 
  -2  28   7    19481.06    19731.85   3922.06 o 
   0  28   7     5752.87     6459.35   2816.54 o 
   2  28   7     8417.58     9532.26   3141.02 o 
   4  28   7     1983.60      444.31   2281.76 o 
   6  28   7    11302.43    12502.97   3669.22 o 
   8  28   7    14283.62    14698.39   4069.99 o 
  10  28   7     4572.35     7243.74   3433.00 o 
  12  28   7     1306.33     1795.85   2934.24 o 
 -15  29   7     1950.07      962.89   3830.17 o 
 -13  29   7     5917.58     5141.39   3336.22 o 
 -11  29   7     6073.01     3727.41   2785.83 o 
  -9  29   7     8360.60     7638.33   3198.86 o 
  -7  29   7    13020.93    12112.85   3422.54 o 
  -5  29   7     5513.94     6387.74   2773.64 o 
  -3  29   7     2597.06     2433.51   2234.58 o 
  -1  29   7    24145.31    22060.22   4231.21 o 
   1  29   7    47210.44    45145.22   5587.22 o 
   3  29   7     9748.13    10884.66   3422.64 o 
   5  29   7     8905.43     5592.98   2948.99 o 
   7  29   7      327.40      221.66   2500.24 o 
   9  29   7      376.69      273.90   2727.99 o 
  11  29   7     4864.48     6451.49   3476.71 o 
 -14  30   7    43441.85    38858.01   8345.06 o 
 -12  30   7    30967.48    33961.76   5680.72 o 
 -10  30   7     7538.55     6663.29   3022.91 o 
  -8  30   7     2925.28     4104.06   2706.19 o 
  -6  30   7    20026.20    20167.27   4187.84 o 
  -4  30   7    98142.96    84777.30   6596.21 o 
  -2  30   7    61629.40    56153.06   6112.94 o 
   0  30   7    28838.96    30045.83   4829.75 o 
   2  30   7     3132.51     4311.53   2830.71 o 
   4  30   7    45961.78    41431.01   5652.30 o 
   6  30   7    41546.52    42979.66   5946.64 o 
   8  30   7    26909.34    29810.76   5385.39 o 
  10  30   7     9943.88     7550.79   3531.47 o 
 -13  31   7     3633.63     3295.23   4215.32 o 
 -11  31   7    14864.05    10259.80   3704.16 o 
  -9  31   7    33218.28    28572.04   5165.16 o 
  -7  31   7    30576.50    30256.50   5073.42 o 
  -5  31   7    12979.83    13170.61   3751.48 o 
  -3  31   7      885.49     2134.56   2403.95 o 
  -1  31   7    25810.53    21959.78   4401.92 o 
   1  31   7    67630.80    62416.28   6650.27 o 
   3  31   7    45321.34    47384.07   6023.42 o 
   5  31   7    11668.90    10309.66   3646.68 o 
   7  31   7      218.63     2589.00   2761.42 o 
   9  31   7     5620.39     8383.71   3660.92 o 
 -12  32   7      675.68     3102.65   3830.17 o 
 -10  32   7      194.93      299.57   2888.67 o 
  -8  32   7       39.31     2971.61   2683.42 o 
  -6  32   7      159.78      114.23   2238.77 o 
  -4  32   7     1387.47      544.79   2250.51 o 
  -2  32   7      275.27     -670.25   2086.29 o 
   0  32   7       65.89      363.08   2301.60 o 
   2  32   7     1697.26     1463.44   2498.42 o 
   4  32   7      385.39     -921.65   2206.23 o 
   6  32   7      807.98    -1284.99   2273.00 o 
   8  32   7     1583.64      171.18   4493.49 o 
  -9  33   7    25773.43    21568.76   6226.70 o 
  -7  33   7    28957.60    27008.78   5105.22 o 
  -5  33   7     5935.19     4001.63   2802.43 o 
  -3  33   7     1238.51      799.51   2446.29 o 
  -1  33   7    16156.07    14863.31   3883.84 o 
   1  33   7    30451.13    25090.07   4773.47 o 
   3  33   7    18929.31    21167.94   4558.63 o 
   5  33   7     5062.76     4845.54   3181.77 o 
  -8  34   7      340.54      877.30   3209.64 o 
  -6  34   7    13395.07    13459.08   5007.03 o 
  -4  34   7    50840.37    43634.30   6123.22 o 
  -2  34   7    43390.64    39971.74   5895.07 o 
   0  34   7    12062.97    10408.53   3432.48 o 
   2  34   7     1287.73     2232.87   2643.24 o 
  -3  35   7      206.76     1604.82   3338.02 o 
 -24   0   8    20010.09    18401.92   6183.90 o 
 -22   0   8    17473.57    17653.00   5820.14 o 
 -20   0   8      286.78    -1412.24   2781.69 o 
 -18   0   8   105352.31    96588.68   8794.41 o 
 -16   0   8   124400.05   107758.22   8537.63 o 
 -14   0   8   246511.48   234573.06  11565.39 o 
 -12   0   8    39100.18    38416.08   2997.05 o 
 -10   0   8      462.00      949.50    944.17 o 
  -8   0   8    12970.78    12507.58   1388.25 o 
  -6   0   8   315439.75   320177.25   4680.58 o 
  -4   0   8   259724.13   268114.09   4127.00 o 
  -2   0   8   265499.66   266077.59   8211.07 o 
   0   0   8    27586.81    28921.88   1574.85 o 
   2   0   8    86607.51    81630.69   2524.12 o 
   4   0   8   254942.19   241430.09   3981.04 o 
   6   0   8    33811.73    32330.46   1752.91 o 
   8   0   8    75942.90    73878.94   2595.89 o 
  10   0   8      211.90      464.35   1218.62 o 
  12   0   8    26451.88    24815.07   2754.22 o 
  14   0   8    84838.56    81267.87   4207.67 o 
  16   0   8    33314.02    33700.91   3481.69 o 
  18   0   8    10610.14    11123.86   2608.72 o 
  20   0   8      130.98      375.10   2054.38 o 
  22   0   8     6207.40     5349.40   4450.70 o 
 -25   1   8      139.26      625.45   2528.62 o 
 -23   1   8     4866.52     3452.77   2917.22 o 
 -21   1   8     3423.02     -153.88   2367.58 o 
 -19   1   8    32765.76    28365.04   4378.97 o 
 -17   1   8     4725.85     4172.80   2339.63 o 
 -15   1   8      854.56     -287.66   1653.45 o 
 -13   1   8    19209.42    18643.81   1767.87 o 
 -11   1   8    18161.57    19637.30   1708.61 o 
  -9   1   8    67405.91    65882.87   2430.81 o 
  -7   1   8    10931.10    11473.57    877.03 o 
  -5   1   8     9059.66     9521.18    763.28 o 
  -3   1   8    25893.60    25169.49   1015.58 o 
  -1   1   8   171152.75   168719.19   2341.26 o 
   1   1   8   117609.33   117974.86   2062.20 o 
   3   1   8    36219.68    34074.66   1305.68 o 
   5   1   8    52390.10    51917.70   1415.37 o 
   7   1   8    19389.02    17979.22   1075.23 o 
   9   1   8    88371.46    83210.80   3008.56 o 
  11   1   8    80631.45    75967.59   2610.58 o 
  13   1   8    14980.42    17340.54   1767.03 o 
  15   1   8      212.87     -881.48   1005.42 o 
  17   1   8    14075.81    15898.26   1958.28 o 
  19   1   8    25132.33    26695.13   2544.53 o 
  21   1   8    14940.70    17650.63   2894.63 o 
 -24   2   8      817.07     -223.81   2494.46 o 
 -22   2   8     1358.85      728.15   2543.63 o 
 -20   2   8     5196.66     5340.78   2811.58 o 
 -18   2   8     1137.74     1693.30   2122.55 o 
 -16   2   8     8545.71     6955.94   2532.68 o 
 -14   2   8      806.88     1514.52    896.19 o 
 -12   2   8    12994.37    11927.02   1482.55 o 
 -10   2   8     9860.79    10657.42   1341.18 o 
  -8   2   8    63681.34    62808.84   1705.41 o 
  -6   2   8     2897.75     3210.68    568.26 o 
  -4   2   8    36499.06    37085.43   1161.08 o 
  -2   2   8     9851.24    11161.64    783.20 o 
   0   2   8     2585.24     2719.98    534.84 o 
   2   2   8     7271.52     6672.63    738.19 o 
   4   2   8     9380.81     8630.98    749.05 o 
   6   2   8    47481.14    44382.85   1387.88 o 
   8   2   8     5636.73     5634.01    814.42 o 
  10   2   8    11128.26     9524.69   1335.64 o 
  12   2   8    15165.15    14722.16   1612.67 o 
  14   2   8     9698.42     8841.20   1463.69 o 
  16   2   8     3773.96     4595.71   1331.06 o 
  18   2   8    12300.82    14015.97   1988.39 o 
  20   2   8     1621.43     1978.56   1875.93 o 
  22   2   8      116.42     -630.77   1674.50 o 
 -25   3   8      937.69     -129.49   2335.85 o 
 -23   3   8    28560.15    26687.53   4786.03 o 
 -21   3   8    51753.55    43809.94   5663.67 o 
 -19   3   8    23196.85    21873.19   3921.34 o 
 -17   3   8    31958.36    32174.89   4266.69 o 
 -15   3   8     6752.23     6818.09   2391.49 o 
 -13   3   8    59778.48    57878.83   3406.12 o 
 -11   3   8   192476.77   182920.95   4179.34 o 
  -9   3   8   181168.17   177643.66   3885.91 o 
  -7   3   8    93307.70    95857.95   2396.71 o 
  -5   3   8     5261.63     5452.73    601.46 o 
  -3   3   8   181256.64   182073.94   2570.66 o 
  -1   3   8   317800.75   310721.81   3066.97 o 
   1   3   8    87965.20    81377.92   1706.79 o 
   3   3   8    43462.23    40519.88   1491.21 o 
   5   3   8    12322.63    11852.47    859.17 o 
   7   3   8    68738.59    66613.27   1704.84 o 
   9   3   8    90153.55    84063.84   2165.11 o 
  11   3   8    81837.50    81169.50   2722.13 o 
  13   3   8    21678.57    20771.44   1889.60 o 
  15   3   8      466.91      650.12   1035.77 o 
  17   3   8     1672.41     2914.15   1366.72 o 
  19   3   8    21583.24    23798.17   3052.11 o 
  21   3   8    11719.16    12367.92   2675.61 o 
 -24   4   8    15341.60    14144.50   3926.83 o 
 -22   4   8    15419.32    12206.86   3675.81 o 
 -20   4   8     1448.38     3270.03   2636.32 o 
 -18   4   8    20174.63    17690.55   3524.99 o 
 -16   4   8    86246.41    80830.07   5355.13 o 
 -14   4   8    96025.54    94392.47   3345.02 o 
 -12   4   8    11047.58    11863.08   1532.74 o 
 -10   4   8     9739.82    10052.93   1338.83 o 
  -8   4   8   150161.34   152924.45   3507.83 o 
  -6   4   8   417741.16   423394.50   8440.63 o 
  -4   4   8   234461.84   242167.77   3698.63 o 
  -2   4   8    27342.90    25889.03   1062.80 o 
   0   4   8      809.12      629.16    445.66 o 
   2   4   8   261399.66   255603.45   4105.23 o 
   4   4   8   276389.97   264286.47   5400.09 o 
   6   4   8   202009.50   191415.63   2882.53 o 
   8   4   8    46591.95    43424.43   1504.09 o 
  10   4   8     3605.09     3261.04   1053.22 o 
  12   4   8    25622.96    26630.30   1988.31 o 
  14   4   8    65900.52    63878.30   2704.71 o 
  16   4   8    54331.59    57315.57   2813.95 o 
  18   4   8     3175.84     2528.47   1768.66 o 
  20   4   8      860.86      835.25   1856.03 o 
  22   4   8     3637.47     4608.33   2563.47 o 
 -25   5   8      128.75     -259.06   2513.00 o 
 -23   5   8      279.50      708.37   2576.56 o 
 -21   5   8     1713.91     1647.61   2421.47 o 
 -19   5   8     9557.61     7731.75   2866.94 o 
 -17   5   8     1240.47     1676.74   1988.57 o 
 -15   5   8    14858.65    15342.45   2194.67 o 
 -13   5   8    31196.98    31422.92   2189.50 o 
 -11   5   8    85610.90    84902.56   3574.23 o 
  -9   5   8    51944.95    53692.86   2710.85 o 
  -7   5   8    14985.87    16002.60   1442.33 o 
  -5   5   8     8007.90     7535.00   1045.12 o 
  -3   5   8      215.71       15.68    439.76 o 
  -1   5   8     6288.80     6903.69    936.42 o 
   1   5   8    23777.02    25252.77   1520.60 o 
   3   5   8      757.45     1130.45    596.78 o 
   5   5   8     1884.61     1713.08    557.10 o 
   7   5   8    14626.74    14856.26   1043.66 o 
   9   5   8     1321.97     1308.41    706.18 o 
  11   5   8    11671.46    11460.53   1472.87 o 
  13   5   8     3627.31     3080.66   1156.62 o 
  15   5   8      299.91      637.09   1391.50 o 
  17   5   8     3547.65     4406.96   1944.99 o 
  19   5   8     6821.85     8325.28   2310.46 o 
  21   5   8      952.12       51.86   1822.04 o 
 -24   6   8    12781.80    12977.67   4129.26 o 
 -22   6   8      144.82      332.38   2466.11 o 
 -20   6   8     2250.89     2714.45   2540.82 o 
 -18   6   8     4573.65     4822.36   2433.74 o 
 -16   6   8    20937.30    18993.62   3365.87 o 
 -14   6   8    37714.04    38737.50   2402.04 o 
 -12   6   8    48081.86    49683.27   3017.89 o 
 -10   6   8      444.56      683.36    997.01 o 
  -8   6   8    71629.76    69859.05   2592.80 o 
  -6   6   8    99916.42    99816.65   2797.68 o 
  -4   6   8    26866.73    24944.95   1465.77 o 
  -2   6   8     4428.20     4033.84    631.35 o 
   0   6   8     2622.19     2344.37    802.42 o 
   2   6   8    49610.67    49223.82   2081.29 o 
   4   6   8    48863.84    45285.84   1390.89 o 
   6   6   8   186840.81   178489.97   2758.79 o 
   8   6   8    13014.45    14076.63   1090.95 o 
  10   6   8     7456.43     6461.48   1223.91 o 
  12   6   8    24679.91    25612.33   1964.00 o 
  14   6   8     5009.09     6153.80   1774.14 o 
  16   6   8     6222.53     8287.56   2117.43 o 
  18   6   8     9480.77     9402.50   2375.13 o 
  20   6   8      561.50     -380.03   1842.19 o 
  22   6   8      870.56     1320.93   2966.63 o 
 -25   7   8     7269.41     7569.81   3521.54 o 
 -23   7   8    28630.98    30039.43   5256.48 o 
 -21   7   8    52627.28    50905.07   6076.77 o 
 -19   7   8    33457.07    31391.20   4659.86 o 
 -17   7   8    33117.42    34497.69   4539.11 o 
 -15   7   8     3267.24     2862.79   1368.69 o 
 -13   7   8    68001.38    67372.12   3570.59 o 
 -11   7   8   307976.16   301745.81   6570.77 o 
  -9   7   8   402600.22   399068.94  17461.42 o 
  -7   7   8   107441.57   109841.64   3129.31 o 
  -5   7   8     2337.92     2432.00    819.95 o 
  -3   7   8    73016.02    72259.80   2569.61 o 
  -1   7   8   110560.66   108249.87   2699.77 o 
   1   7   8   122856.26   121547.23   3054.71 o 
   3   7   8    84994.85    86727.95   2784.31 o 
   5   7   8      353.96      736.91    567.03 o 
   7   7   8   144653.67   138509.14   2907.53 o 
   9   7   8   204626.20   201120.56   3113.81 o 
  11   7   8   117960.87   117861.53   4229.65 o 
  13   7   8    20272.60    20136.94   2451.13 o 
  15   7   8      298.54      425.43   1431.06 o 
  17   7   8    19902.80    19730.35   2794.68 o 
  19   7   8    21287.29    22794.49   3163.21 o 
  21   7   8    29005.72    36035.78   3960.49 o 
 -24   8   8     6794.66     4415.17   3202.40 o 
 -22   8   8     2426.93     1140.73   2580.20 o 
 -20   8   8      941.88      470.75   2426.98 o 
 -18   8   8     5435.56     3327.90   2307.56 o 
 -16   8   8    19267.45    22710.86   3714.30 o 
 -14   8   8    61602.51    57364.60   3924.36 o 
 -12   8   8    29251.07    30019.43   2742.17 o 
 -10   8   8    19793.46    19898.83   2239.44 o 
  -8   8   8    72080.00    70821.32   2730.20 o 
  -6   8   8   103488.46   103476.40   2983.39 o 
  -4   8   8    89924.16    90764.76   2555.65 o 
  -2   8   8    12272.21    12383.43   1605.33 o 
   0   8   8      351.97      -14.18    708.85 o 
   2   8   8   116988.87   117271.59   3188.85 o 
   4   8   8   151607.03   143160.58   3714.47 o 
   6   8   8   215885.91   204903.72   5883.97 o 
   8   8   8    19108.71    18270.61   1800.75 o 
  10   8   8      855.95      772.75   1279.95 o 
  12   8   8     6569.96     8687.22   1892.04 o 
  14   8   8    25002.65    25799.39   2809.83 o 
  16   8   8    27782.00    30633.30   3226.01 o 
  18   8   8     5166.21     6754.52   2113.32 o 
  20   8   8      425.60      780.73   1845.50 o 
  22   8   8     2411.46     1084.07   2966.28 o 
 -25   9   8       53.65      -21.08   1995.17 o 
 -23   9   8      432.44     -673.46   2574.05 o 
 -21   9   8     1150.67     2030.36   2556.90 o 
 -19   9   8     1553.40     1880.46   2494.31 o 
 -17   9   8     2724.48     3164.82   2400.60 o 
 -15   9   8       33.86     -178.25   1957.88 o 
 -13   9   8    23940.02    22192.72   2632.17 o 
 -11   9   8     1352.28     1205.61   1252.05 o 
  -9   9   8       77.96      623.49   1089.85 o 
  -7   9   8       17.12      249.23    846.04 o 
  -5   9   8       93.79     1046.70    593.78 o 
  -3   9   8     1189.91     1190.04    551.83 o 
  -1   9   8      178.02      648.38    895.31 o 
   1   9   8     1282.40     1210.70    831.20 o 
   3   9   8     5998.62     7900.55   1338.05 o 
   5   9   8    22842.57    23053.67   1983.39 o 
   7   9   8      840.44      846.05   1015.65 o 
   9   9   8     8454.54     7179.72   1692.42 o 
  11   9   8     6579.51     6989.05   1824.39 o 
  13   9   8      323.11       38.78   1355.82 o 
  15   9   8      626.22     -439.66   1417.24 o 
  17   9   8     4557.67     5223.67   2005.85 o 
  19   9   8      790.78      991.77   1812.15 o 
  21   9   8     5450.71     6700.67   2323.25 o 
 -24  10   8    25096.92    22902.15   3754.06 o 
 -22  10   8    16244.64    14407.66   4014.53 o 
 -20  10   8     2783.49     3629.71   2745.76 o 
 -18  10   8    43510.94    41810.82   5115.58 o 
 -16  10   8    54092.01    52531.23   4967.97 o 
 -14  10   8    74373.33    74309.99   4076.06 o 
 -12  10   8    81157.48    79328.01   3986.10 o 
 -10  10   8     1876.83     2151.46   1351.37 o 
  -8  10   8   105203.80   106114.23   3443.54 o 
  -6  10   8   190514.28   190732.86   3481.12 o 
  -4  10   8    75892.68    72646.39   1960.86 o 
  -2  10   8    50108.34    50537.21   2736.19 o 
   0  10   8     3360.38     2457.90   1107.54 o 
   2  10   8    45590.59    42723.01   2672.98 o 
   4  10   8   169421.09   172758.55   4298.72 o 
   6  10   8    60302.28    60427.88   4743.90 o 
   8  10   8    78236.08    72549.12   3294.97 o 
  10  10   8      622.89      554.82   1334.50 o 
  12  10   8    16813.38    17319.09   2382.51 o 
  14  10   8    24424.14    32715.59   3283.05 o 
  16  10   8    26033.53    30110.71   3302.25 o 
  18  10   8     8845.70    11328.45   2480.63 o 
  20  10   8       47.88    -1242.66   1934.41 o 
 -23  11   8    20587.07    18077.27   3338.37 o 
 -21  11   8    16474.24    15386.70   3014.66 o 
 -19  11   8    48024.42    37667.94   5157.00 o 
 -17  11   8    11375.92    10365.24   3077.59 o 
 -15  11   8     4650.58     5997.93   2469.62 o 
 -13  11   8   125159.12   126709.59   6184.90 o 
 -11  11   8   159116.97   161006.16   5344.74 o 
  -9  11   8   135265.33   136267.47   3462.03 o 
  -7  11   8    46979.21    43826.50   1983.57 o 
  -5  11   8    20692.57    18718.11   1320.99 o 
  -3  11   8   103613.06   103595.70   3966.84 o 
  -1  11   8   203216.02   202177.11   5277.05 o 
   1  11   8   132017.25   130957.07   5087.94 o 
   3  11   8   104295.00   101851.45   4012.09 o 
   5  11   8    36394.41    35518.46   3601.72 o 
   7  11   8   114036.45   115501.87   4018.11 o 
   9  11   8   252271.44   259852.22   7094.35 o 
  11  11   8   100256.67    98622.34   4136.85 o 
  13  11   8    28591.17    32550.46   3142.32 o 
  15  11   8      225.47     -145.07   1523.95 o 
  17  11   8    13658.67    15790.56   2735.86 o 
  19  11   8    31950.32    35888.57   4484.77 o 
  21  11   8    36796.88    44447.68   5013.83 o 
 -24  12   8     8672.26     8515.94   2794.62 o 
 -22  12   8       22.25      387.07   1919.52 o 
 -20  12   8     3594.60     3080.33   1983.74 o 
 -18  12   8    15338.62    16039.82   2817.47 o 
 -16  12   8     6793.12     7152.65   1980.45 o 
 -14  12   8    29795.68    29254.84   2579.65 o 
 -12  12   8    36701.99    34781.16   2570.92 o 
 -10  12   8     8496.71     7572.52   1448.59 o 
  -8  12   8     9783.97     9829.81   1346.14 o 
  -6  12   8    32368.61    32892.58   1775.00 o 
  -4  12   8    14291.82    13505.36   1974.81 o 
  -2  12   8     9631.03     9896.25   1758.36 o 
   0  12   8      383.50     -295.08   1013.30 o 
   2  12   8     2095.75     2167.45   1274.59 o 
   4  12   8    17217.61    17475.74   2900.78 o 
   6  12   8     1009.97      721.77   1708.87 o 
   8  12   8    15509.06    16496.10   2512.07 o 
  10  12   8    15823.62    18733.53   2836.83 o 
  12  12   8     8431.31     9002.89   2289.65 o 
  14  12   8     2877.68     3340.24   2028.21 o 
  16  12   8     3338.28     4403.00   2287.34 o 
  18  12   8     2838.52     3694.29   2415.03 o 
  20  12   8     1304.43     1504.17   2260.56 o 
 -23  13   8     3414.76     1937.92   2213.05 o 
 -21  13   8    24752.91    24589.91   3563.48 o 
 -19  13   8    15787.51    14537.74   2828.00 o 
 -17  13   8    17150.67    16349.82   2758.52 o 
 -15  13   8    10323.98    10624.10   2233.03 o 
 -13  13   8    39779.36    40988.99   3267.10 o 
 -11  13   8    45838.33    44794.54   2647.14 o 
  -9  13   8    15862.68    16998.83   1682.92 o 
  -7  13   8    12203.00    11926.38   1395.48 o 
  -5  13   8      170.45     -253.79   1041.99 o 
  -3  13   8    49531.27    48224.97   2979.63 o 
  -1  13   8    47967.86    48324.15   2966.36 o 
   1  13   8    70395.48    68941.03   3746.83 o 
   3  13   8    15532.42    10617.69   2446.08 o 
   5  13   8       19.72      890.38   1732.38 o 
   7  13   8     1620.52     3391.89   2192.50 o 
   9  13   8     4368.03     5436.30   2067.84 o 
  11  13   8    19820.84    23881.66   3277.79 o 
  13  13   8    16675.72    19713.18   3055.13 o 
  15  13   8      358.74     -128.78   1920.48 o 
  17  13   8     3277.42     3249.45   2337.63 o 
  19  13   8     3967.21     4151.66   2559.95 o 
 -24  14   8    11718.12    12544.40   3644.91 o 
 -22  14   8     7880.11     9499.50   2750.04 o 
 -20  14   8     4020.48     3541.39   2039.80 o 
 -18  14   8    53190.89    43808.15   4111.07 o 
 -16  14   8    99587.52    96773.90   5787.23 o 
 -14  14   8    63332.93    60510.16   3759.38 o 
 -12  14   8    47226.28    41062.99   3183.82 o 
 -10  14   8      151.04      290.83    959.56 o 
  -8  14   8    65893.30    67747.54   3115.77 o 
  -6  14   8   223811.05   208314.56   6012.24 o 
  -4  14   8   286921.59   272964.59   9729.86 o 
  -2  14   8    81853.98    80462.17   3818.25 o 
   0  14   8     2637.76     2430.02   1655.46 o 
   2  14   8   169808.20   141163.06  15374.16 o 
   4  14   8   159648.14   165918.33   6705.70 o 
   6  14   8   171840.81   173898.59   7117.38 o 
   8  14   8    36724.50    42155.96   4508.55 o 
  10  14   8      195.93     -158.25   1522.92 o 
  12  14   8    54926.11    58427.66   4302.42 o 
  14  14   8   109447.44   120698.66   5977.59 o 
  16  14   8    73681.36    77873.90   5530.76 o 
  18  14   8    24555.63    24667.75   4693.31 o 
  20  14   8      955.30      590.16   2168.34 o 
 -23  15   8     6399.12     4962.47   2437.82 o 
 -21  15   8    33434.06    33565.92   4142.77 o 
 -19  15   8    42294.20    40180.09   4139.44 o 
 -17  15   8    16762.66    13744.60   2654.52 o 
 -15  15   8    10196.08     9169.04   2191.41 o 
 -13  15   8    49753.50    47427.47   3468.62 o 
 -11  15   8    83269.04    86883.55   4048.65 o 
  -9  15   8   100610.24   103377.98   3667.84 o 
  -7  15   8    41266.77    38786.59   4036.68 o 
  -5  15   8      161.16     -431.39   1328.53 o 
  -3  15   8    70168.18    56519.96  10356.43 o 
  -1  15   8   175281.70   172723.41   6662.48 o 
   1  15   8   146077.34   141041.19   6119.74 o 
   3  15   8    11369.93    14257.90   2740.88 o 
   5  15   8     7486.56     7514.05   2450.98 o 
   7  15   8    48379.11    50946.63   4662.92 o 
   9  15   8    31681.94    36529.98   3643.54 o 
  11  15   8    57205.70    66545.62   4284.03 o 
  13  15   8    15958.63    18365.92   3110.16 o 
  15  15   8     1800.81     1615.53   2135.44 o 
  17  15   8     3661.08     5652.65   2458.90 o 
  19  15   8     6320.19     6819.45   2620.59 o 
 -22  16   8      280.32      -36.62   2039.76 o 
 -20  16   8      416.15     -366.64   1780.78 o 
 -18  16   8      988.76      760.12   1827.63 o 
 -16  16   8      148.08     -606.83   1476.24 o 
 -14  16   8     5948.55     5709.89   1848.20 o 
 -12  16   8     3496.90     2837.64   1551.30 o 
 -10  16   8      830.05     1204.81   1159.75 o 
  -8  16   8      628.33     1066.66   1696.98 o 
  -6  16   8      454.92      481.11   1415.72 o 
  -4  16   8     1993.48     1803.47   1672.12 o 
  -2  16   8        0.39      622.21   1500.16 o 
   0  16   8     3365.32      632.92   1522.84 o 
   2  16   8    11426.37    13203.27   2786.36 o 
   4  16   8     3809.78     5420.28   2224.01 o 
   6  16   8    14506.35    12753.71   2911.15 o 
   8  16   8     8370.60     9591.14   2886.79 o 
  10  16   8     1318.67     1396.31   1705.94 o 
  12  16   8      205.76     -852.46   1639.92 o 
  14  16   8     2205.77     2497.57   2098.26 o 
  16  16   8      322.88     -422.01   2019.56 o 
  18  16   8       38.34    -1251.51   1989.91 o 
 -23  17   8     7160.17     6272.06   3025.05 o 
 -21  17   8    22750.53    24173.23   3729.37 o 
 -19  17   8    15986.63    18038.54   3177.61 o 
 -17  17   8     8351.81     9553.37   2460.97 o 
 -15  17   8      744.35      -10.13   1489.05 o 
 -13  17   8    21437.77    22924.80   2869.16 o 
 -11  17   8    75203.84    72456.79   6216.00 o 
  -9  17   8    52296.89    54143.82   4683.65 o 
  -7  17   8    35431.51    33372.30   4025.63 o 
  -5  17   8      121.02    -1334.49   1334.49 o 
  -3  17   8    84933.05    84367.75   5047.87 o 
  -1  17   8   161895.22   162268.03   6799.96 o 
   1  17   8   110092.98   104467.56   5654.88 o 
   3  17   8    35997.52    41364.15   5049.83 o 
   5  17   8      885.48     1053.56   1933.07 o 
   7  17   8    43876.77    47112.83   6547.66 o 
   9  17   8    79989.22    77884.55   5649.36 o 
  11  17   8    56782.72    65497.56   4440.18 o 
  13  17   8    14576.76    14531.26   3053.18 o 
  15  17   8       52.98     1166.18   2104.99 o 
  17  17   8     9239.97    11046.61   2999.02 o 
  19  17   8    10957.19    11242.46   3009.64 o 
 -22  18   8     9894.79     8680.48   2857.30 o 
 -20  18   8      551.99     1538.43   1977.89 o 
 -18  18   8    25292.20    25763.82   3561.31 o 
 -16  18   8    94656.63    92735.41   5056.30 o 
 -14  18   8    57518.55    56719.53   4005.64 o 
 -12  18   8    13577.58    13073.92   4258.12 o 
 -10  18   8      473.30     -561.60   1798.75 o 
  -8  18   8    54741.35    60265.44   4853.32 o 
  -6  18   8   153037.92   153946.61   7009.02 o 
  -4  18   8   181681.94   173123.17   7245.53 o 
  -2  18   8    65304.83    63569.97   4574.13 o 
   0  18   8       17.90    -1365.34   1365.34 o 
   2  18   8   139205.84   132342.53   6434.12 o 
   4  18   8   162609.64   155765.05   7152.78 o 
   6  18   8   143267.88   150616.25   7276.96 o 
   8  18   8    26744.61    26260.45   4129.84 o 
  10  18   8      873.31      890.60   2171.06 o 
  12  18   8    22966.21    26526.86   3634.78 o 
  14  18   8    57436.46    63052.10   5017.67 o 
  16  18   8    44030.76    47263.25   4930.76 o 
  18  18   8     8785.38    10398.29   2926.15 o 
 -21  19   8    13463.92    12828.96   3175.69 o 
 -19  19   8     5918.43     6155.06   2405.91 o 
 -17  19   8     4149.21     5350.44   2158.47 o 
 -15  19   8     8870.00     8516.24   4193.93 o 
 -13  19   8    17187.45    18680.09   5199.61 o 
 -11  19   8    28334.82    30532.90   4421.26 o 
  -9  19   8    44004.96    41112.11   4744.21 o 
  -7  19   8    84210.93    79918.48   8056.19 o 
  -5  19   8    18285.20    15355.55   3067.52 o 
  -3  19   8     6588.80     4732.99   2131.30 o 
  -1  19   8    27039.95    31156.81   3940.80 o 
   1  19   8     7539.40     8046.90   2497.98 o 
   3  19   8      708.65     1699.34   2079.71 o 
   5  19   8     2686.66     4733.53   2330.67 o 
   7  19   8    13588.65    13953.44   3296.62 o 
   9  19   8     3243.41     5621.93   2670.48 o 
  11  19   8    15338.89    15688.27   3798.77 o 
  13  19   8     6894.16     7675.99   2552.54 o 
  15  19   8     2402.23     3800.56   2401.15 o 
  17  19   8     2072.25     1860.11   2164.26 o 
 -20  20   8     2678.75      449.35   3851.56 o 
 -18  20   8     5916.70     6890.02   4472.09 o 
 -16  20   8     5680.45     6804.43   4172.53 o 
 -14  20   8    32111.35    30919.50   6569.06 o 
 -12  20   8     8341.02     8003.13   2919.52 o 
 -10  20   8      135.75      852.01   1990.79 o 
  -8  20   8    12403.07    11447.11   2955.63 o 
  -6  20   8    30444.90    27867.29   3983.60 o 
  -4  20   8     5561.91     7148.33   2482.31 o 
  -2  20   8     7232.75     5562.81   2241.96 o 
   0  20   8      640.73     -409.14   1616.82 o 
   2  20   8      422.26      363.85   1809.33 o 
   4  20   8    25515.70    28367.41   4119.51 o 
   6  20   8     6191.04     8551.78   2753.88 o 
   8  20   8     3201.50     4696.15   2602.29 o 
  10  20   8     1375.21     1350.21   2375.87 o 
  12  20   8     2398.43     1529.99   2726.08 o 
  14  20   8     1929.88     3552.60   2438.48 o 
  16  20   8     4824.03     5976.64   2635.55 o 
  18  20   8      160.61     1497.83   4386.50 o 
 -17  21   8     3233.17     1476.43   3295.23 o 
 -15  21   8      229.73     -748.92   2803.08 o 
 -13  21   8    48394.32    48016.19   5682.87 o 
 -11  21   8   121222.50   116963.55  10131.75 o 
  -9  21   8   149889.72   146258.36   7677.21 o 
  -7  21   8    38379.34    34901.38   4653.97 o 
  -5  21   8     4793.61     4152.51   2179.55 o 
  -3  21   8    70843.36    66250.99   4981.92 o 
  -1  21   8   112208.10   102346.63   9532.62 o 
   1  21   8    68204.01    63754.74   4961.20 o 
   3  21   8    36848.33    40061.13   4628.71 o 
   5  21   8     6647.86     8129.87   2769.41 o 
   7  21   8    77670.99    82294.99   5983.70 o 
   9  21   8   128701.27   145419.06   8060.23 o 
  11  21   8    63403.33    71355.97   7435.66 o 
  13  21   8    10452.60    13807.24   3842.64 o 
  15  21   8       39.68    -1216.84   1988.77 o 
  17  21   8     5159.05     4343.71   4878.65 o 
 -20  22   8      370.70     1583.42   3808.77 o 
 -18  22   8    16953.67    16133.78   5884.33 o 
 -16  22   8    28596.78    23965.29   6183.90 o 
 -14  22   8    77939.34    76143.80   6475.81 o 
 -12  22   8    19828.43    16074.89   3609.14 o 
 -10  22   8     2113.59     2700.21   2291.73 o 
  -8  22   8    47526.21    41456.05   5034.75 o 
  -6  22   8   104290.08    94429.41   6077.95 o 
  -4  22   8    87677.79    86915.63   5707.65 o 
  -2  22   8    31343.77    25511.53   3840.86 o 
   0  22   8     7635.93     7429.03   2452.36 o 
   2  22   8    11954.69    13118.47   3137.71 o 
   4  22   8   117622.38   112469.55   6654.84 o 
   6  22   8    65381.26    67091.73   5643.24 o 
   8  22   8    50818.73    54185.93   9115.37 o 
  10  22   8       34.55    -1045.93   2533.49 o 
  12  22   8     4108.10     4476.96   3070.90 o 
  14  22   8    16549.28    20068.97   4497.00 o 
  16  22   8     7226.73     7593.93   2876.42 o 
 -19  23   8      392.72     -706.12   3487.81 o 
 -17  23   8     3452.61     3188.24   3894.36 o 
 -15  23   8      507.16     1357.86   2433.33 o 
 -13  23   8      379.89     1708.75   2362.29 o 
 -11  23   8      227.58      289.18   1998.16 o 
  -9  23   8      622.95     -117.56   1846.70 o 
  -7  23   8     1436.00     1880.46   2122.45 o 
  -5  23   8     3484.64     3700.37   2206.19 o 
  -3  23   8    10049.84     9975.29   2806.41 o 
  -1  23   8     8660.89     7800.95   2516.36 o 
   1  23   8      125.90      401.76   1893.61 o 
   3  23   8      355.53      788.75   2005.20 o 
   5  23   8     1892.16     1430.84   2293.32 o 
   7  23   8       56.72     -514.67   2076.60 o 
   9  23   8     2834.44     2557.84   2688.80 o 
  11  23   8     1510.48     1356.61   2722.96 o 
  13  23   8      868.08     1164.08   2518.45 o 
  15  23   8        9.14      310.69   2776.18 o 
 -18  24   8     7480.17     9885.68   5007.03 o 
 -16  24   8    17478.28    14716.02   4044.70 o 
 -14  24   8     7226.37     3910.77   2718.47 o 
 -12  24   8     8842.07     9265.15   3261.08 o 
 -10  24   8     2866.09     6046.96   2711.28 o 
  -8  24   8    62906.45    63607.01   5641.92 o 
  -6  24   8    50064.44    39315.95   4962.05 o 
  -4  24   8    41938.81    37361.76   4708.09 o 
  -2  24   8     8955.85    10539.19   2976.75 o 
   0  24   8     1764.15     2282.92   2083.44 o 
   2  24   8    38168.11    38705.74   4868.06 o 
   4  24   8    62605.55    58599.89   5473.70 o 
   6  24   8    75610.49    77875.88  11661.68 o 
   8  24   8    17387.23    19407.01   4251.55 o 
  10  24   8       77.42    -1905.95   2431.81 o 
  12  24   8    20312.82    21088.92   6076.91 o 
  14  24   8    22904.07    26918.92   5172.20 o 
 -17  25   8    17248.65    18911.31   4578.44 o 
 -15  25   8      155.93     -240.96   2424.59 o 
 -13  25   8    20391.17    16626.15   4078.79 o 
 -11  25   8   119443.66   107644.87   7381.80 o 
  -9  25   8   118076.70   108936.58   7183.83 o 
  -7  25   8    28525.03    23884.47   4210.59 o 
  -5  25   8      215.41     -288.70   1782.01 o 
  -3  25   8    40969.54    40594.86   4904.39 o 
  -1  25   8   103718.43   101202.95   6628.47 o 
   1  25   8   104550.11   102631.41   6701.34 o 
   3  25   8    35648.26    31107.92   4707.08 o 
   5  25   8     4214.43     5287.89   2828.89 o 
   7  25   8    34464.57    40001.01   5830.84 o 
   9  25   8    59101.76    57359.68   6429.55 o 
  11  25   8    36227.02    44871.29   6132.22 o 
  13  25   8     8581.63     7207.97   3434.19 o 
  15  25   8      650.51    -1604.82   3958.55 o 
 -16  26   8    12325.58    12335.56   3991.00 o 
 -14  26   8    21016.25    19765.23   4516.80 o 
 -12  26   8     4624.94     3762.82   2628.22 o 
 -10  26   8     1071.55      616.95   2149.39 o 
  -8  26   8    21690.34    22270.19   4308.23 o 
  -6  26   8    40620.85    42274.15   5252.79 o 
  -4  26   8    21975.81    20101.70   3886.36 o 
  -2  26   8     7023.07     4838.43   2472.37 o 
   0  26   8      816.26     -778.37   1653.08 o 
   2  26   8    13832.67     9494.14   3155.51 o 
   4  26   8    25402.59    25979.54   4482.99 o 
   6  26   8    20937.61    19964.35   4300.66 o 
   8  26   8     2531.59     2615.26   2807.06 o 
  10  26   8     1701.86     3806.28   3095.32 o 
  12  26   8    12278.03    13620.09   4138.24 o 
  14  26   8     9550.89    10292.24   5477.78 o 
 -15  27   8        5.77     -946.24   2650.07 o 
 -13  27   8     1812.00      919.34   2540.29 o 
 -11  27   8      343.76      799.42   2273.23 o 
  -9  27   8      637.46       -8.98   2094.52 o 
  -7  27   8     5076.66     5399.34   2618.99 o 
  -5  27   8       60.59    -1433.30   1752.96 o 
  -3  27   8     4865.36     5571.86   2582.43 o 
  -1  27   8    16808.44    15205.04   3639.40 o 
   1  27   8      550.14     1205.40   1937.31 o 
   3  27   8      534.99      326.96   1910.27 o 
   5  27   8     1487.65     4606.43   2714.58 o 
   7  27   8       83.35    -2010.81   2010.81 o 
   9  27   8     1239.43     2387.04   2811.51 o 
  11  27   8     1892.25     4550.50   3083.82 o 
  13  27   8     1638.52      513.54   4365.11 o 
 -14  28   8    46340.18    38753.84   6072.37 o 
 -12  28   8    11534.03    12691.12   3840.86 o 
 -10  28   8      910.61      608.50   2200.86 o 
  -8  28   8    23127.10    31281.59   5045.01 o 
  -6  28   8    40816.67    32928.12   4904.70 o 
  -4  28   8    54814.25    53750.07   5956.03 o 
  -2  28   8    21593.51    17979.54   3871.19 o 
   0  28   8      256.02     2073.91   2120.48 o 
   2  28   8    34986.20    35534.95   7125.40 o 
   4  28   8    41000.98    36745.79   5459.10 o 
   6  28   8    25020.60    19554.33   4371.22 o 
   8  28   8     6622.60     9389.41   3483.52 o 
  10  28   8      276.61      332.75   2688.83 o 
  12  28   8    15962.06    16583.13   6419.27 o 
 -13  29   8    12989.91    11442.73   4258.12 o 
 -11  29   8    47851.89    42751.11   8452.04 o 
  -9  29   8    44091.70    37311.29   5570.69 o 
  -7  29   8    15818.91    16757.86   3954.81 o 
  -5  29   8     2327.34     1737.76   2215.35 o 
  -3  29   8    19175.10    18963.66   3977.38 o 
  -1  29   8    63644.10    58942.69   6202.83 o 
   1  29   8    95903.55    92781.28   6944.39 o 
   3  29   8    11278.27     9325.24   3271.30 o 
   5  29   8      400.14     -573.46   2385.72 o 
   7  29   8    21225.38    24142.72   4893.26 o 
   9  29   8    32123.07    39484.02   6536.96 o 
  11  29   8    32042.18    29336.08   7852.91 o 
 -12  30   8       23.37     2527.92   2800.13 o 
 -10  30   8      322.51     1314.79   2767.85 o 
  -8  30   8     4139.27     5898.05   2944.22 o 
  -6  30   8     2107.63     3392.43   2607.93 o 
  -4  30   8      987.22     -349.17   2072.79 o 
  -2  30   8       21.60      929.77   2063.44 o 
   0  30   8      692.54     -876.61   1923.64 o 
   2  30   8     9805.31    14608.50   5306.60 o 
   4  30   8     3790.98     3883.63   2727.34 o 
   6  30   8     1376.54     1641.81   2814.43 o 
   8  30   8       57.11     1647.91   2723.41 o 
  10  30   8      257.21     -941.49   4793.06 o 
 -11  31   8     4800.29     6312.29   4129.73 o 
  -9  31   8     3811.50     4008.72   2998.73 o 
  -7  31   8     2339.55     2559.11   2766.78 o 
  -5  31   8     2929.17      387.85   2358.79 o 
  -3  31   8    33755.61    30855.09   5122.72 o 
  -1  31   8    39228.73    35895.59   5385.87 o 
   1  31   8    16480.99    13657.90   3815.37 o 
   3  31   8     4474.07     6204.57   3264.69 o 
   5  31   8      946.77      -55.86   2371.87 o 
   7  31   8     7263.45     7913.48   3408.62 o 
 -10  32   8      566.40    -1433.64   3209.64 o 
  -8  32   8     9318.64    10755.56   3560.98 o 
  -6  32   8    44793.14    43055.83   6058.36 o 
  -4  32   8    66594.32    60788.71   6810.53 o 
  -2  32   8    30605.08    29308.45   5100.06 o 
   0  32   8      383.34     1142.94   2489.78 o 
   2  32   8    22461.22    20319.22   4419.31 o 
   4  32   8    56753.54    55217.77   8880.00 o 
   6  32   8    24714.57    25463.12   7767.32 o 
  -7  33   8    11335.19     7104.00   4236.72 o 
  -5  33   8      225.62      424.81   2601.36 o 
  -3  33   8     7236.65     6454.54   3063.79 o 
  -1  33   8    25856.85    27695.87   5057.29 o 
   1  33   8    18583.70    16934.04   4259.02 o 
   3  33   8     3645.93     3503.40   2814.43 o 
  -4  34   8       51.36     -599.13   2631.90 o 
  -2  34   8     1221.48       85.59   2974.26 o 
   0  34   8      494.65     2503.52   3252.43 o 
 -25   1   9     6819.09     7792.50   3377.35 o 
 -23   1   9    26901.93    22464.18   4601.82 o 
 -21   1   9    35146.64    33988.75   4999.86 o 
 -19   1   9    13461.54    15169.13   3471.80 o 
 -17   1   9     1584.30     -704.69   1815.46 o 
 -15   1   9    52781.11    51956.44   2635.63 o 
 -13   1   9    68408.99    64290.73   3344.82 o 
 -11   1   9    61665.22    59999.77   2567.58 o 
  -9   1   9    10094.11    10221.84    981.97 o 
  -7   1   9    23036.52    23388.65   1149.46 o 
  -5   1   9    23063.49    21010.42   1044.52 o 
  -3   1   9   199972.88   197839.75   2670.84 o 
  -1   1   9   209897.95   205406.59   2742.35 o 
   1   1   9    69850.62    67766.23   1692.72 o 
   3   1   9     6881.07     6657.52    831.46 o 
   5   1   9    10727.22    10123.76    868.04 o 
   7   1   9    90379.60    85126.60   1959.75 o 
   9   1   9    41614.47    37304.66   1563.11 o 
  11   1   9    20790.24    19897.00   1760.54 o 
  13   1   9      517.11     1081.88   1028.27 o 
  15   1   9     4246.22     4854.05   1327.54 o 
  17   1   9    29335.82    31097.03   3169.21 o 
  19   1   9    35794.38    42670.34   3748.05 o 
  21   1   9     7063.64     8444.53   3336.00 o 
 -24   2   9    14298.16    11980.82   3788.87 o 
 -22   2   9      243.07    -1175.45   2292.21 o 
 -20   2   9    44573.47    41228.54   5270.97 o 
 -18   2   9   104240.48    92317.30   6729.54 o 
 -16   2   9    87440.47    86074.29   5491.76 o 
 -14   2   9    35467.12    33861.29   2335.90 o 
 -12   2   9      934.91     1510.07    872.65 o 
 -10   2   9   122749.83   122780.06   3450.84 o 
  -8   2   9   189502.47   196121.94   2842.07 o 
  -6   2   9   335074.06   337463.78   4298.58 o 
  -4   2   9    88345.70    86564.90   1791.73 o 
  -2   2   9    16964.55    16978.55    969.51 o 
   0   2   9    50302.38    44690.95   1395.24 o 
   2   2   9   341616.72   330583.91   3626.84 o 
   4   2   9   203725.58   191642.72   3624.89 o 
   6   2   9    59706.63    54772.71   1567.10 o 
   8   2   9     1156.88     1003.83    689.18 o 
  10   2   9    22234.84    21067.08   1704.60 o 
  12   2   9   116828.06   112486.33   3591.97 o 
  14   2   9    98359.86    95542.73   3253.37 o 
  16   2   9    59961.90    66248.34   3762.08 o 
  18   2   9     5287.99     4887.15   1915.93 o 
  20   2   9     2927.89     3675.90   2063.54 o 
 -25   3   9     2703.93     1812.03   2773.92 o 
 -23   3   9    11796.19    11239.06   3979.95 o 
 -21   3   9    26060.02    25760.51   4569.37 o 
 -19   3   9    10632.63    11569.67   3196.83 o 
 -17   3   9      240.70     -585.89   1746.33 o 
 -15   3   9    28240.30    29976.52   2351.90 o 
 -13   3   9    16340.80    15873.66   1766.73 o 
 -11   3   9    47596.13    48380.14   2383.05 o 
  -9   3   9     1574.03     1811.66    756.57 o 
  -7   3   9    32153.78    32983.71   1557.14 o 
  -5   3   9      734.68      915.52    475.49 o 
  -3   3   9    38050.09    36116.12   1221.65 o 
  -1   3   9    54381.17    53055.05   1439.40 o 
   1   3   9    37769.08    37662.55   1315.31 o 
   3   3   9    17534.25    17723.28   1097.97 o 
   5   3   9    27364.38    25562.86   1146.90 o 
   7   3   9    18977.41    18043.17   1144.02 o 
   9   3   9      654.75      295.84    693.18 o 
  11   3   9    17312.11    17037.50   1688.23 o 
  13   3   9     2356.73     1939.35   1099.13 o 
  15   3   9     6667.08     4890.77   1816.69 o 
  17   3   9    14984.84    17464.71   2654.88 o 
  19   3   9     4000.66     6755.71   2216.55 o 
  21   3   9      742.17     -936.60   1728.90 o 
 -24   4   9     5311.86     6537.75   3261.00 o 
 -22   4   9     1310.14      506.41   2493.07 o 
 -20   4   9     5216.90     3693.12   2617.03 o 
 -18   4   9    19180.82    18057.95   3493.54 o 
 -16   4   9    25356.12    27022.53   3906.27 o 
 -14   4   9    25012.27    24328.31   2123.70 o 
 -12   4   9       18.49      844.62    840.60 o 
 -10   4   9     1024.31      970.76    822.09 o 
  -8   4   9    31700.24    31845.52   1643.71 o 
  -6   4   9    15319.18    15827.24   1253.72 o 
  -4   4   9     1366.27     1017.87    479.38 o 
  -2   4   9        5.94      178.03    445.56 o 
   0   4   9      311.31     -314.34    415.69 o 
   2   4   9     2870.32     2246.11    587.25 o 
   4   4   9    15031.66    13620.33    940.21 o 
   6   4   9      176.75     -166.89    545.28 o 
   8   4   9      233.29     -174.25    642.19 o 
  10   4   9    16168.93    16395.55   1597.31 o 
  12   4   9     1652.68     1664.37   1360.36 o 
  14   4   9     4448.30     5049.35   1710.74 o 
  16   4   9     2570.35     3577.12   1749.41 o 
  18   4   9     1652.27     2417.60   1870.37 o 
  20   4   9      372.20      124.11   1835.11 o 
  22   4   9      442.00      560.09   3147.01 o 
 -25   5   9    17280.39    13994.02   5606.17 o 
 -23   5   9    43145.98    39469.98   5908.40 o 
 -21   5   9    27725.52    26133.15   4614.09 o 
 -19   5   9     9179.18     9373.10   3027.28 o 
 -17   5   9     3566.59     4200.19   2230.06 o 
 -15   5   9    41714.26    40220.27   3181.43 o 
 -13   5   9   194276.00   195708.94   4811.28 o 
 -11   5   9   100782.63    98896.98   3338.26 o 
  -9   5   9   125997.55   124953.29   3448.80 o 
  -7   5   9    12241.07    11860.61   1368.06 o 
  -5   5   9   132120.25   137150.27   3095.18 o 
  -3   5   9   311258.16   312717.06   3384.51 o 
  -1   5   9   258344.50   253838.05   2945.51 o 
   1   5   9    78929.48    76875.54   2464.88 o 
   3   5   9    11567.24    11578.56    936.31 o 
   5   5   9    92728.43    83695.80   1877.67 o 
   7   5   9   184017.61   179217.58   4049.83 o 
   9   5   9   259323.05   242794.66   6075.15 o 
  11   5   9    41441.00    40136.77   2943.82 o 
  13   5   9     6981.81     8299.49   1862.01 o 
  15   5   9     7072.46     8011.21   1984.85 o 
  17   5   9    24396.44    27193.66   3132.93 o 
  19   5   9    49660.22    56062.41   4385.90 o 
  21   5   9    36541.16    41574.93   4201.38 o 
 -24   6   9    10104.72     6718.07   3358.53 o 
 -22   6   9     1275.83     1784.67   2647.16 o 
 -20   6   9     4666.00     3706.85   2708.80 o 
 -18   6   9    35853.15    36246.80   4718.65 o 
 -16   6   9    42639.93    39130.50   4566.67 o 
 -14   6   9    29858.10    29483.49   2344.55 o 
 -12   6   9     9234.56     8938.62   1465.98 o 
 -10   6   9    74526.55    76785.67   4344.83 o 
  -8   6   9   245460.08   254587.25   5232.21 o 
  -6   6   9   224718.75   233943.36   4265.11 o 
  -4   6   9    21446.19    20325.84   1416.60 o 
  -2   6   9       38.32      -15.55    472.59 o 
   0   6   9    77082.44    74822.90   2400.75 o 
   2   6   9   195345.66   192902.73   3952.32 o 
   4   6   9   133097.97   123771.85   2725.65 o 
   6   6   9     1174.87     1301.81    814.60 o 
   8   6   9     8202.64     8750.70   1221.73 o 
  10   6   9    22766.69    23324.97   2389.92 o 
  12   6   9     6687.86     7124.60   1737.05 o 
  14   6   9    47991.89    49813.67   3551.34 o 
  16   6   9     6096.22     7146.61   2020.50 o 
  18   6   9     1070.02     1512.89   1803.31 o 
  20   6   9      998.47     -414.19   1829.83 o 
  22   6   9    10265.07    12325.01   6205.30 o 
 -25   7   9     1471.44    -2011.37   3680.38 o 
 -23   7   9      476.11       35.39   2601.24 o 
 -21   7   9      873.58      743.50   2458.08 o 
 -19   7   9        0.90       39.35   2877.97 o 
 -17   7   9      486.72      352.77   1944.21 o 
 -15   7   9      353.59     1344.10   1204.80 o 
 -13   7   9    15835.16    15136.95   2216.64 o 
 -11   7   9      560.23     1151.78   1183.92 o 
  -9   7   9    16832.24    16096.70   1727.81 o 
  -7   7   9    14053.39    14479.13   1511.94 o 
  -5   7   9     7506.35     8777.33   1192.14 o 
  -3   7   9     5566.09     5155.93    892.87 o 
  -1   7   9    11993.98    12260.24   1283.50 o 
   1   7   9       11.14       -4.42    713.49 o 
   3   7   9     3702.83     4724.45   1104.54 o 
   5   7   9     1756.07     1568.73   1032.58 o 
   7   7   9      962.44      803.53    812.81 o 
   9   7   9     5098.18     4141.12   1259.85 o 
  11   7   9     2549.18     2083.82   1428.79 o 
  13   7   9     4424.83     3366.99   1593.96 o 
  15   7   9       78.88      201.76   1494.97 o 
  17   7   9       65.62      486.11   1626.59 o 
  19   7   9       54.90       30.03   1880.99 o 
  21   7   9     1959.45     3786.57   3021.18 o 
 -24   8   9       79.25     -396.19   2623.09 o 
 -22   8   9     1685.03      510.66   2632.04 o 
 -20   8   9     2278.77     1620.87   2504.95 o 
 -18   8   9    18622.82    18582.36   3759.33 o 
 -16   8   9    26003.79    27171.44   3958.62 o 
 -14   8   9      553.16      553.22   1322.65 o 
 -12   8   9      193.37      264.45   1175.56 o 
 -10   8   9    76550.26    71052.07   3020.53 o 
  -8   8   9   157337.95   161946.45   4030.94 o 
  -6   8   9   164334.44   161979.11   4098.57 o 
  -4   8   9    40500.12    39805.05   1844.08 o 
  -2   8   9     1146.67     1462.91    994.45 o 
   0   8   9    71079.47    71135.41   2481.78 o 
   2   8   9    79363.45    73426.59   2668.07 o 
   4   8   9   109985.49   108304.05   3370.66 o 
   6   8   9    68961.78    67438.36   2925.27 o 
   8   8   9     1344.75      816.27    889.74 o 
  10   8   9     1849.16     2575.98   1465.87 o 
  12   8   9    34836.16    38915.32   3150.93 o 
  14   8   9    22525.37    22665.09   2699.21 o 
  16   8   9    15012.98    16790.03   2668.98 o 
  18   8   9       47.14     -627.95   1636.31 o 
  20   8   9     1021.34      283.03   1827.21 o 
 -23   9   9    42624.55    42859.36   8601.83 o 
 -21   9   9    41712.71    43799.81   5793.26 o 
 -19   9   9    15741.87    13599.27   3630.53 o 
 -17   9   9     4313.26     4414.92   2368.20 o 
 -15   9   9    24532.65    27437.43   3957.15 o 
 -13   9   9   101324.81    94434.88   4532.33 o 
 -11   9   9   262302.84   258502.42   6439.27 o 
  -9   9   9    86811.94    87099.53   3253.75 o 
  -7   9   9       79.98      490.66    864.46 o 
  -5   9   9    93294.01    93478.14   2961.85 o 
  -3   9   9   186664.20   187268.73   4941.25 o 
  -1   9   9   152505.48   148220.53   4424.31 o 
   1   9   9    38093.97    40131.62   2098.63 o 
   3   9   9     8846.75    10382.38   1513.63 o 
   5   9   9    30157.07    32530.28   2464.60 o 
   7   9   9   115447.10   112903.30   3424.31 o 
   9   9   9    90479.19    92268.30   4509.73 o 
  11   9   9    20446.88    21092.03   2495.93 o 
  13   9   9      611.37       93.86   1372.32 o 
  15   9   9     8651.37     9934.03   2209.87 o 
  17   9   9    20078.82    22476.19   3047.72 o 
  19   9   9    31939.13    31219.88   3636.27 o 
  21   9   9    20158.97    25521.37   4899.72 o 
 -24  10   9       84.34      470.33   1796.05 o 
 -22  10   9     4008.98     2899.94   3005.99 o 
 -20  10   9    14754.51    12481.04   5328.00 o 
 -18  10   9     5529.34     5796.46   2835.46 o 
 -16  10   9    19676.62    21334.68   3797.15 o 
 -14  10   9    22219.73    24100.86   2859.80 o 
 -12  10   9     5989.76     5985.82   1782.43 o 
 -10  10   9    33858.99    34975.78   2543.65 o 
  -8  10   9    39359.85    41011.70   2387.77 o 
  -6  10   9    35385.28    35121.65   1725.85 o 
  -4  10   9     8893.61     9277.05   1611.87 o 
  -2  10   9     7014.62     5822.93   1410.89 o 
   0  10   9    11122.64    11627.10   1794.14 o 
   2  10   9    92792.85    90961.91   3135.61 o 
   4  10   9    62600.72    61859.38   2835.08 o 
   6  10   9    20579.99    20513.27   2142.50 o 
   8  10   9     1314.29     2323.55   1393.98 o 
  10  10   9    19445.11    21753.35   2499.65 o 
  12  10   9    41985.50    45568.46   3297.68 o 
  14  10   9    15201.86    16832.92   2524.28 o 
  16  10   9    15615.67    15215.40   2629.95 o 
  18  10   9     1495.20      548.31   1805.01 o 
  20  10   9      167.83      292.04   1793.17 o 
 -23  11   9      903.19      650.60   1907.70 o 
 -21  11   9     7677.34     9838.38   3578.56 o 
 -19  11   9     4115.56     1644.82   2544.04 o 
 -17  11   9       90.95      425.26   2214.30 o 
 -15  11   9     4650.70     5943.90   2516.45 o 
 -13  11   9    14251.03    15426.54   2440.68 o 
 -11  11   9    10125.31     9023.24   1992.92 o 
  -9  11   9    11131.00    12482.13   1780.96 o 
  -7  11   9    11112.56    10624.50   1266.47 o 
  -5  11   9      134.89      750.36   1096.32 o 
  -3  11   9    21181.79    19487.83   2213.42 o 
  -1  11   9    17147.27    17842.68   2151.40 o 
   1  11   9      347.34     -745.93   1041.83 o 
   3  11   9     5531.14     4574.24   1572.12 o 
   5  11   9    17891.68    16712.56   2000.52 o 
   7  11   9     2907.46     3179.91   1644.59 o 
   9  11   9    10629.06    10555.63   1965.82 o 
  11  11   9    10941.51    10981.67   2065.12 o 
  13  11   9     3149.65     2285.65   1575.40 o 
  15  11   9      585.00      737.07   1580.93 o 
  17  11   9     4779.63     5690.06   2105.94 o 
  19  11   9     5138.92     3303.56   2415.62 o 
 -24  12   9     5329.11     8079.33   3283.32 o 
 -22  12   9      248.87    -1675.87   1679.22 o 
 -20  12   9    18967.89    17778.22   3094.39 o 
 -18  12   9    72032.31    67565.55   4375.78 o 
 -16  12   9    61185.75    63990.09   3439.07 o 
 -14  12   9    23882.12    24066.19   2175.30 o 
 -12  12   9     7229.12     8157.62   1581.82 o 
 -10  12   9    74856.09    69056.13   3226.14 o 
  -8  12   9   143490.75   139385.70   3471.01 o 
  -6  12   9   196392.17   195426.61   5715.79 o 
  -4  12   9    81323.88    78772.48   3664.33 o 
  -2  12   9     2533.44     3128.68   1343.11 o 
   0  12   9    84982.45    88450.81   3859.46 o 
   2  12   9   175762.98   174143.56   5346.02 o 
   4  12   9    45234.96    43110.02   3122.15 o 
   6  12   9    31496.98    33689.32   3804.07 o 
   8  12   9       14.39      157.45   1557.73 o 
  10  12   9     5530.98     7049.95   1766.04 o 
  12  12   9    58622.57    62683.59   3662.34 o 
  14  12   9    50421.71    51014.50   3911.26 o 
  16  12   9    24362.79    28384.10   3832.60 o 
  18  12   9     2469.25     2736.68   2390.70 o 
  20  12   9      134.14     1902.58   2769.47 o 
 -23  13   9    21652.06    21815.03   4334.36 o 
 -21  13   9    46756.57    45194.09   4526.24 o 
 -19  13   9    15876.05    18220.80   3000.36 o 
 -17  13   9      199.82      142.69   1492.21 o 
 -15  13   9    45664.86    47676.85   3550.08 o 
 -13  13   9    78308.59    75298.93   3455.88 o 
 -11  13   9   112848.44   111669.87   3554.01 o 
  -9  13   9    16362.87    15833.81   1659.51 o 
  -7  13   9      287.50       -5.79   1126.69 o 
  -5  13   9    70770.95    68357.52   3604.42 o 
  -3  13   9   188455.44   183057.47   9294.82 o 
  -1  13   9   231602.84   232963.08   6186.66 o 
   1  13   9    66407.39    59267.99   4691.19 o 
   3  13   9      177.28      377.56   1276.23 o 
   5  13   9     5820.13     7743.33   2368.39 o 
   7  13   9    29102.18    31475.17   4015.38 o 
   9  13   9    25753.47    28451.48   3296.49 o 
  11  13   9    20427.75    22312.16   3101.05 o 
  13  13   9       45.91     -324.28   1701.42 o 
  15  13   9     6151.85     7993.08   2593.53 o 
  17  13   9    17729.98    20651.83   3520.56 o 
  19  13   9    24197.53    26515.12   4030.08 o 
 -24  14   9        1.84      156.73   2346.61 o 
 -22  14   9     1426.65     1080.68   1917.11 o 
 -20  14   9      336.99     -223.47   1669.09 o 
 -18  14   9     8296.66     9053.43   2330.66 o 
 -16  14   9     2833.67     2371.96   1607.68 o 
 -14  14   9     4065.27     3271.74   1586.72 o 
 -12  14   9      424.99      129.61   1112.57 o 
 -10  14   9    26774.73    23765.55   2843.17 o 
  -8  14   9    12225.39    12572.46   2241.46 o 
  -6  14   9     2602.22     2994.51   1516.67 o 
  -4  14   9     1280.59     1919.64   1348.29 o 
  -2  14   9        3.09       11.94   1137.35 o 
   0  14   9     2772.44     2141.15   1430.38 o 
   2  14   9      130.28     -371.92   1439.55 o 
   4  14   9     5152.07     6859.50   2262.15 o 
   6  14   9    16323.65    17523.72   3268.16 o 
   8  14   9       92.76     -984.73   1789.13 o 
  10  14   9      764.85      120.39   1547.94 o 
  12  14   9     6332.98     6336.66   2202.40 o 
  14  14   9       79.03     1775.49   2047.92 o 
  16  14   9     3689.34     4116.73   2338.20 o 
  18  14   9     1125.46     2264.64   2263.79 o 
 -23  15   9    11394.44    10980.35   3555.34 o 
 -21  15   9    12520.71    11660.32   2920.23 o 
 -19  15   9     1806.48      213.70   1708.68 o 
 -17  15   9     2847.62     4199.47   1931.59 o 
 -15  15   9     2956.01     3682.02   1745.28 o 
 -13  15   9    57047.79    58160.80   3599.49 o 
 -11  15   9     5805.08     6985.56   2527.27 o 
  -9  15   9    10061.86    11162.82   2263.79 o 
  -7  15   9     4421.23     5266.40   1761.55 o 
  -5  15   9    31658.90    28779.70   2889.95 o 
  -3  15   9   161033.80   160768.63   6565.22 o 
  -1  15   9   126238.08   117633.08   5730.22 o 
   1  15   9    32044.98    33317.72   3905.06 o 
   3  15   9     1756.43     2249.12   1903.55 o 
   5  15   9     8032.35     7697.02   2593.24 o 
   7  15   9    11277.11    12699.65   3063.65 o 
   9  15   9    51607.52    56866.02   4918.87 o 
  11  15   9    19177.94    20519.04   3107.63 o 
  13  15   9     2159.88     2735.02   2112.91 o 
  15  15   9     5248.85     5264.87   2343.43 o 
  17  15   9    10877.72    12130.21   3113.03 o 
  19  15   9     7344.82    10406.83   3114.18 o 
 -22  16   9     1267.28     -387.03   1983.97 o 
 -20  16   9    19197.90    19915.38   3239.25 o 
 -18  16   9    98828.37   102463.82   5408.67 o 
 -16  16   9    75235.55    71240.83   4658.20 o 
 -14  16   9    16778.96    12838.55   4300.91 o 
 -12  16   9     2353.26     2406.36   2224.00 o 
 -10  16   9     6145.40     6458.32   2340.21 o 
  -8  16   9    89448.63    87536.07   5492.56 o 
  -6  16   9    87787.04    86913.01   5306.07 o 
  -4  16   9    52320.92    52102.17   4146.04 o 
  -2  16   9     4218.40     4452.14   2052.15 o 
   0  16   9    73258.29    73865.77   4737.32 o 
   2  16   9    93636.95    93403.52   5463.97 o 
   4  16   9    85670.87    84853.26   5344.14 o 
   6  16   9     6622.25     9849.79   2833.29 o 
   8  16   9     3532.85     2553.49   2140.88 o 
  10  16   9    27436.34    31024.60   4588.91 o 
  12  16   9    38298.03    43298.85   4340.53 o 
  14  16   9    83645.94    89887.37   5477.94 o 
  16  16   9    18161.17    20139.52   3613.03 o 
  18  16   9      566.44       48.63   2060.43 o 
 -23  17   9    10945.91    10961.95   3601.01 o 
 -21  17   9    11618.68    13798.73   3090.58 o 
 -19  17   9     7047.04     6437.44   2364.73 o 
 -17  17   9     7665.26     5242.41   3744.58 o 
 -15  17   9    31310.53    24970.98   5820.14 o 
 -13  17   9    58957.83    64858.05   5650.17 o 
 -11  17   9    21036.38    22174.50   3811.39 o 
  -9  17   9    10677.50     7321.77   2540.82 o 
  -7  17   9     3165.22     2391.96   1824.80 o 
  -5  17   9    34533.66    32638.21   3928.14 o 
  -3  17   9    75273.23    75133.34   5670.36 o 
  -1  17   9    65189.48    62465.66   4514.65 o 
   1  17   9    23570.70    20835.27   3381.00 o 
   3  17   9      745.31     1407.10   1891.12 o 
   5  17   9    49109.48    47944.73   4520.38 o 
   7  17   9    48123.15    52442.37   4921.17 o 
   9  17   9    67437.91    73635.67   5657.24 o 
  11  17   9    17364.58    14401.96   3613.79 o 
  13  17   9     8456.11    10682.84   2855.55 o 
  15  17   9     3803.99     5901.68   2494.19 o 
  17  17   9     6454.53     9282.34   2877.08 o 
 -20  18   9     4756.88     5713.15   4365.11 o 
 -18  18   9     2009.30    -1048.48   2888.67 o 
 -16  18   9     6728.78     4407.90   3445.01 o 
 -14  18   9     2978.14     2268.14   2738.89 o 
 -12  18   9     5948.65     6772.72   2600.22 o 
 -10  18   9    17115.65    16948.89   3503.51 o 
  -8  18   9     3335.32     2736.45   2157.86 o 
  -6  18   9      774.99      526.46   1659.12 o 
  -4  18   9     1028.23     1453.44   1668.06 o 
  -2  18   9      229.78     1060.53   1684.28 o 
   0  18   9      139.81     -445.42   1502.61 o 
   2  18   9    16720.78    15342.52   3107.39 o 
   4  18   9     2987.23     2729.58   2092.69 o 
   6  18   9     2264.52     3326.97   2251.06 o 
   8  18   9    11258.13     9187.81   3096.31 o 
  10  18   9     5095.82     7821.92   3154.00 o 
  12  18   9    11361.66    11474.91   3569.23 o 
  14  18   9     7633.09     7291.66   2708.48 o 
  16  18   9     3496.00     3282.31   2316.14 o 
  18  18   9     1751.53      213.98   4044.14 o 
 -21  19   9    32260.33    29357.48   7617.54 o 
 -19  19   9     5559.69     7467.76   4707.47 o 
 -17  19   9      305.55     -192.58   3231.03 o 
 -15  19   9    27013.22    20584.47   5713.15 o 
 -13  19   9    58718.94    51847.91   5677.65 o 
 -11  19   9    81691.13    78602.08   5813.65 o 
  -9  19   9    14943.11    15538.51   3393.59 o 
  -7  19   9      211.34     1402.51   1832.72 o 
  -5  19   9    41809.43    40289.95   4384.65 o 
  -3  19   9    61802.41    63886.95   4818.68 o 
  -1  19   9    42352.19    42272.14   4478.76 o 
   1  19   9     4579.56     4845.69   2344.57 o 
   3  19   9     3307.02     2257.98   2110.32 o 
   5  19   9    23723.29    29103.11   4298.71 o 
   7  19   9    71293.06    74732.94   5695.85 o 
   9  19   9    21807.14    21998.06   4188.91 o 
  11  19   9    13911.71    19894.88   4243.08 o 
  13  19   9       73.46    -1292.04   2326.29 o 
  15  19   9     2642.14      266.82   2106.71 o 
  17  19   9    13325.90    16183.72   3442.63 o 
 -20  20   9    16158.93    13887.03   5584.77 o 
 -18  20   9    26969.51    27709.87   6868.62 o 
 -16  20   9    30731.80    28030.83   6526.26 o 
 -14  20   9     4307.78     5474.31   2934.24 o 
 -12  20   9     2559.92     3505.72   2589.26 o 
 -10  20   9    71738.52    70636.59   5619.04 o 
  -8  20   9   111177.51   111600.85   6640.22 o 
  -6  20   9   138043.78   130979.04   6874.85 o 
  -4  20   9    50122.13    49775.71   4575.14 o 
  -2  20   9      893.98      317.04   1691.14 o 
   0  20   9    19703.79    19043.73   3507.58 o 
   2  20   9    75462.62    75857.35   5401.27 o 
   4  20   9    87029.96    87383.76   6408.58 o 
   6  20   9    35110.30    37844.57   4794.68 o 
   8  20   9      257.00      619.98   2247.82 o 
  10  20   9     7640.94     9148.88   3419.06 o 
  12  20   9    34089.84    36219.10   5313.27 o 
  14  20   9    35151.87    42772.40   8227.37 o 
  16  20   9    18734.81    19121.32   3601.10 o 
 -19  21   9     2090.98     1882.99   3765.97 o 
 -17  21   9       95.29      748.92   3273.83 o 
 -15  21   9     4211.57     2531.24   2537.75 o 
 -13  21   9     8903.68     6669.48   3002.94 o 
 -11  21   9     7467.92     7248.06   2782.22 o 
  -9  21   9     5667.42     3680.32   2393.50 o 
  -7  21   9       21.13    -1059.72   1716.98 o 
  -5  21   9     6772.46     7707.18   2560.09 o 
  -3  21   9    17099.72    18149.10   3351.90 o 
  -1  21   9      309.24     1036.07   1739.53 o 
   1  21   9      101.49      416.41   1778.39 o 
   3  21   9     2040.51     1461.31   1983.66 o 
   5  21   9     3573.54     1837.59   2235.46 o 
   7  21   9     4935.14     4249.64   2635.23 o 
   9  21   9      404.88     2187.22   2440.55 o 
  11  21   9      986.38     -203.48   2432.47 o 
  13  21   9     1358.66     2171.34   2847.65 o 
  15  21   9      412.57      403.81   2808.93 o 
 -18  22   9     7648.52     6633.25   4643.27 o 
 -16  22   9     9646.93     9798.07   3588.63 o 
 -14  22   9     4064.49     2424.33   2503.22 o 
 -12  22   9       26.28      309.69   2006.55 o 
 -10  22   9    15437.25    14139.84   3515.99 o 
  -8  22   9    50596.51    48179.55   5331.38 o 
  -6  22   9    26851.57    27120.09   4130.83 o 
  -4  22   9     2124.95     1491.80   2043.47 o 
  -2  22   9      183.96      -25.32   1532.32 o 
   0  22   9      321.21      158.29   1693.95 o 
   2  22   9    16758.00    17650.92   3562.02 o 
   4  22   9    51629.53    55944.98   5595.31 o 
   6  22   9    12945.53    15967.26   3643.08 o 
   8  22   9      341.48    -2057.90   2153.24 o 
  10  22   9     3529.14     4284.43   3162.14 o 
  12  22   9     6481.33     8883.54   3517.79 o 
  14  22   9     5438.06     9329.87   3684.04 o 
 -19  23   9    14098.69    15877.00   6162.50 o 
 -17  23   9      145.77     1932.94   2607.86 o 
 -15  23   9    14182.27    12611.55   3623.78 o 
 -13  23   9    49300.78    46217.89   5821.59 o 
 -11  23   9    94371.69    90703.06   6772.50 o 
  -9  23   9    24930.23    23244.64   4199.32 o 
  -7  23   9      574.80     -218.87   1859.74 o 
  -5  23   9    35937.09    35639.83   4629.55 o 
  -3  23   9    76010.98    72185.27   5522.07 o 
  -1  23   9    70629.30    67636.14   6611.85 o 
   1  23   9    21676.85    25162.23   4076.80 o 
   3  23   9      151.23     -836.77   1710.68 o 
   5  23   9    25482.60    35675.30   5044.60 o 
   7  23   9   102659.81   110253.24   7345.69 o 
   9  23   9    65490.86    67901.73   6430.11 o 
  11  23   9    22181.64    28447.35   5174.59 o 
  13  23   9      217.78     -492.01   2488.64 o 
  15  23   9     1415.33     2225.35   4429.30 o 
 -18  24   9    12421.95    11230.66   3956.40 o 
 -16  24   9    23448.29    27422.07   5183.60 o 
 -14  24   9    23776.79    22364.78   4457.47 o 
 -12  24   9     2446.93     1390.91   2360.31 o 
 -10  24   9    29563.93    28906.06   4688.10 o 
  -8  24   9    78380.45    70621.90   6033.24 o 
  -6  24   9    45212.92    46339.85   5336.60 o 
  -4  24   9     6882.57     6283.01   2714.44 o 
  -2  24   9     3386.21     4125.04   2426.50 o 
   0  24   9    10834.56     9644.66   2939.32 o 
   2  24   9    39357.46    37853.77   4901.12 o 
   4  24   9    39274.87    39745.22   5097.25 o 
   6  24   9    23627.14    19439.49   5188.91 o 
   8  24   9      637.00      331.16   2523.67 o 
  10  24   9    10808.94    15887.94   4125.27 o 
  12  24   9    19602.91    23327.97   4800.88 o 
  14  24   9     7624.52     5174.90   3157.89 o 
 -17  25   9     3369.13     5129.44   3429.22 o 
 -15  25   9     4619.18     3801.59   2983.71 o 
 -13  25   9     1254.87     1555.09   2419.76 o 
 -11  25   9     1487.34      428.96   2174.95 o 
  -9  25   9     1673.94      448.49   2169.03 o 
  -7  25   9     1476.15     1406.86   2327.54 o 
  -5  25   9      516.71    -1172.82   1803.61 o 
  -3  25   9      709.82     3370.65   2277.13 o 
  -1  25   9      260.98      412.62   1966.95 o 
   1  25   9      159.63     1060.47   1982.90 o 
   3  25   9     7737.12     7529.40   3101.32 o 
   5  25   9     2883.39     1891.15   2492.67 o 
   7  25   9     1009.37      355.83   2394.64 o 
   9  25   9     6535.74     4460.12   3101.32 o 
  11  25   9      349.41     1375.98   2626.19 o 
  13  25   9       97.34     1283.32   2743.63 o 
 -16  26   9    21471.38    23645.69   5032.94 o 
 -14  26   9    11684.42    12186.76   3942.22 o 
 -12  26   9       60.67      113.16   2270.75 o 
 -10  26   9     6568.85     7206.12   3145.35 o 
  -8  26   9    61060.29    56737.02   6161.40 o 
  -6  26   9    49466.89    44404.24   5502.61 o 
  -4  26   9    25895.64    23443.20   4226.11 o 
  -2  26   9       49.93      779.22   2096.96 o 
   0  26   9    15752.51    16659.75   3701.52 o 
   2  26   9    40702.26    39123.27   5259.26 o 
   4  26   9    28986.96    27135.58   4664.61 o 
   6  26   9     3393.52     3762.69   2745.27 o 
   8  26   9      916.71     3005.93   2820.97 o 
  10  26   9    12477.09    16482.25   4285.06 o 
  12  26   9    18184.84    21506.80   4682.83 o 
 -15  27   9    12655.30    14669.87   4338.54 o 
 -13  27   9    64830.97    59407.40   6998.68 o 
 -11  27   9    39099.56    39523.14   5734.50 o 
  -9  27   9    12644.67    11805.96   3615.78 o 
  -7  27   9    14716.60    11564.03   3453.32 o 
  -5  27   9    56407.02    51323.34   5980.62 o 
  -3  27   9    93005.79    89802.16   6614.99 o 
  -1  27   9   110811.43   103130.70   7055.36 o 
   1  27   9    35493.69    28001.52   4631.89 o 
   3  27   9      166.77      236.62   2246.37 o 
   5  27   9    20422.96    19687.81   4409.82 o 
   7  27   9    33884.63    34889.61   5518.61 o 
   9  27   9    42422.29    51255.97   8120.38 o 
  11  27   9     8984.56     8909.90   3611.51 o 
 -14  28   9     7306.11     8308.75   3677.30 o 
 -12  28   9      209.35     1388.68   2594.66 o 
 -10  28   9     5064.97     6861.86   3083.47 o 
  -8  28   9    15102.00    14761.33   3873.37 o 
  -6  28   9     3657.52     3663.43   2522.91 o 
  -4  28   9      195.42      865.11   2116.76 o 
  -2  28   9     1103.24     -743.33   1904.30 o 
   0  28   9     2324.30     1503.71   2378.97 o 
   2  28   9     5154.49     6833.72   2952.69 o 
   4  28   9     3091.43      904.55   2460.07 o 
   6  28   9      171.70      -21.00   2952.87 o 
   8  28   9      248.66     -729.03   2323.05 o 
  10  28   9    16684.20    18066.20   4523.98 o 
 -13  29   9     4513.36     3143.75   3215.10 o 
 -11  29   9    13109.25    13859.55   4418.60 o 
  -9  29   9      205.49      145.94   2313.39 o 
  -7  29   9      994.73      605.04   2185.01 o 
  -5  29   9     7311.56     5343.68   2952.13 o 
  -3  29   9    28605.92    26805.65   4579.26 o 
  -1  29   9    18566.30    15330.80   3778.78 o 
   1  29   9     4360.33     3516.26   2617.11 o 
   3  29   9      225.39      578.55   2877.97 o 
   5  29   9      351.77     1490.45   2410.08 o 
   7  29   9     3817.23     3134.31   2663.92 o 
   9  29   9     1873.23     1795.37   2879.92 o 
 -12  30   9      898.74     1390.84   3616.19 o 
 -10  30   9    19131.41    18850.69   4438.28 o 
  -8  30   9    43171.47    39518.20   5815.53 o 
  -6  30   9    69621.34    74198.52   9200.96 o 
  -4  30   9    30401.61    26335.84   4733.81 o 
  -2  30   9       45.51     1406.42   2280.00 o 
   0  30   9    48622.11    50592.08   6245.47 o 
   2  30   9    57841.18    58561.30   6604.20 o 
   4  30   9    46047.48    47971.22   6263.10 o 
   6  30   9     8387.13    11306.48   3780.32 o 
   8  30   9       55.78     2182.55   4600.48 o 
 -11  31   9    22637.34    20712.86   6141.11 o 
  -9  31   9     7426.18     6878.69   3313.09 o 
  -7  31   9       59.84      -47.94   2378.34 o 
  -5  31   9     7133.28     7707.43   3222.13 o 
  -3  31   9    20634.71    17556.90   4279.07 o 
  -1  31   9    34957.11    35394.37   5471.95 o 
   1  31   9    10593.26    10273.94   3631.46 o 
   3  31   9     4928.01     5259.06   3173.10 o 
   5  31   9     3995.96     5370.13   3154.00 o 
  -8  32   9      451.73     -171.18   2867.28 o 
  -6  32   9       73.32     -668.89   2393.74 o 
  -4  32   9      308.31     1646.67   2408.96 o 
  -2  32   9       37.30     1163.98   2345.77 o 
   0  32   9       46.33      285.94   2173.55 o 
   2  32   9     2949.55     4186.44   2950.11 o 
   4  32   9        6.52     -457.14   2410.67 o 
  -5  33   9    16829.27    17289.25   5648.96 o 
  -3  33   9    39436.10    29100.71   6932.82 o 
  -1  33   9    30693.51    31240.47   7146.79 o 
   1  33   9    10064.97    11554.69   4921.44 o 
 -24   0  10     1020.07      -42.80   4022.74 o 
 -22   0  10    13238.30    14207.99   5627.56 o 
 -20   0  10    69340.91    60597.95   8794.41 o 
 -18   0  10    77934.25    77223.87   7810.12 o 
 -16   0  10    22238.77    23344.76   5221.01 o 
 -14   0  10     1687.11      727.41   1369.06 o 
 -12   0  10    31508.80    32517.10   3268.44 o 
 -10   0  10   115280.38   114833.09   4870.22 o 
  -8   0  10    66118.15    63438.84   2530.21 o 
  -6   0  10      880.48      809.31    743.64 o 
  -4   0  10    26603.04    29171.59   1781.78 o 
  -2   0  10   113593.68   109475.78   3030.91 o 
   0   0  10   159003.75   153692.02   3600.62 o 
   2   0  10   254389.53   250918.81   4776.38 o 
   4   0  10    37957.10    36143.37   2155.12 o 
   6   0  10      145.04     -174.03    785.35 o 
   8   0  10     4524.37     4258.34   1240.55 o 
  10   0  10    67445.36    69223.58   4564.90 o 
  12   0  10    49829.00    50302.64   3385.05 o 
  14   0  10    59935.34    60314.09   3898.35 o 
  16   0  10    10033.25     8131.08   4193.93 o 
  18   0  10      696.60     1433.64   3338.02 o 
  20   0  10    16632.78    18615.89   6119.71 o 
 -25   1  10    16301.88    14020.88   4105.78 o 
 -23   1  10     3869.05     4474.10   3067.44 o 
 -21   1  10     1618.39     3344.51   2742.38 o 
 -19   1  10     9384.80     8629.86   3025.05 o 
 -17   1  10    42500.52    40738.70   4705.55 o 
 -15   1  10    74864.70    77723.01   3289.27 o 
 -13   1  10    51044.96    49741.19   2604.76 o 
 -11   1  10     2078.31     2121.92    951.67 o 
  -9   1  10     2806.12     2564.82    811.88 o 
  -7   1  10   122892.00   121533.42   2296.03 o 
  -5   1  10    45465.36    44543.31   1443.15 o 
  -3   1  10   154164.08   151812.92   2481.49 o 
  -1   1  10    75703.26    73338.78   1811.72 o 
   1   1  10    12701.15    13431.34   1007.24 o 
   3   1  10     6615.59     5907.09    841.62 o 
   5   1  10    38179.51    34769.84   1427.92 o 
   7   1  10    51853.46    51276.56   1734.02 o 
   9   1  10    34445.36    32718.43   1720.22 o 
  11   1  10    15922.04    15845.80   1676.57 o 
  13   1  10     3696.16     4528.87   1261.01 o 
  15   1  10    22037.84    24601.51   2787.47 o 
  17   1  10    12670.51     8681.00   3164.32 o 
  19   1  10    10659.20    15307.58   3891.12 o 
 -24   2  10      564.91     -310.39   2632.16 o 
 -22   2  10     5214.88     4207.18   2985.56 o 
 -20   2  10     3233.30     1696.29   2341.59 o 
 -18   2  10     4963.19     5685.19   2685.40 o 
 -16   2  10     7819.93     8020.36   2601.24 o 
 -14   2  10     1093.92      319.30    885.10 o 
 -12   2  10      112.63      -62.97    806.25 o 
 -10   2  10    16778.94    16574.11   1487.80 o 
  -8   2  10      108.98       14.68    564.82 o 
  -6   2  10      253.88      654.90    506.84 o 
  -4   2  10    36620.52    37558.35   1337.22 o 
  -2   2  10     3771.71     3777.94    669.92 o 
   0   2  10     5352.14     4200.13    709.92 o 
   2   2  10     1767.37     2534.20    666.07 o 
   4   2  10      222.40      506.37    616.80 o 
   6   2  10     2180.58     1546.15    672.30 o 
   8   2  10     4803.09     3707.52    834.20 o 
  10   2  10     1390.70     1141.28   1035.19 o 
  12   2  10     8726.98     8552.21   1757.88 o 
  14   2  10      224.90     -315.29   1255.15 o 
  16   2  10     9363.71     8256.12   2073.61 o 
  18   2  10       99.32       66.17   2457.81 o 
  20   2  10     1433.43       57.74   2550.46 o 
 -25   3  10    13955.31    15191.83   4207.32 o 
 -23   3  10    21829.87    20076.99   4626.26 o 
 -21   3  10     9983.66     9474.50   3251.34 o 
 -19   3  10     1641.83     3126.09   2368.39 o 
 -17   3  10    30942.78    31506.58   4270.26 o 
 -15   3  10    82566.30    78547.38   3329.52 o 
 -13   3  10    76814.71    76867.69   3153.40 o 
 -11   3  10    61501.07    61255.37   2419.09 o 
  -9   3  10    15132.02    14119.49   1372.83 o 
  -7   3  10    81660.09    80071.43   2345.19 o 
  -5   3  10   122688.89   121302.95   2154.58 o 
  -3   3  10    37974.44    36149.45   1309.00 o 
  -1   3  10    26622.95    24545.71   1155.69 o 
   1   3  10     2339.57     2597.35    640.78 o 
   3   3  10     5384.45     5344.57    816.30 o 
   5   3  10    42080.41    40323.55   1494.32 o 
   7   3  10    30001.20    30272.17   1404.79 o 
   9   3  10     6133.92     6387.07   1321.07 o 
  11   3  10       84.98      -61.06   1255.12 o 
  13   3  10    12439.13    12192.56   2079.25 o 
  15   3  10    23265.39    23387.20   2772.73 o 
  17   3  10    44723.49    47031.38   3853.76 o 
  19   3  10    15630.78    14038.43   3787.37 o 
 -24   4  10      208.57    -1007.83   2629.19 o 
 -22   4  10    18416.12    13523.27   5370.79 o 
 -20   4  10    47683.77    42059.02   5445.93 o 
 -18   4  10    45423.85    46586.08   5227.40 o 
 -16   4  10     4595.76     7916.22   2554.89 o 
 -14   4  10      242.29       79.46    934.57 o 
 -12   4  10    98497.61   100799.16   3514.50 o 
 -10   4  10   172927.63   171719.80   3745.50 o 
  -8   4  10    56846.47    54985.05   2120.64 o 
  -6   4  10   139540.81   140656.77   3009.84 o 
  -4   4  10     1896.33     2341.26    576.62 o 
  -2   4  10    47234.84    45009.98   1394.23 o 
   0   4  10    55415.74    49978.50   1471.53 o 
   2   4  10    83135.69    81526.63   1937.36 o 
   4   4  10    65012.66    62502.50   1882.14 o 
   6   4  10     2482.17     2874.62    883.51 o 
   8   4  10     6725.38     6780.83   1133.27 o 
  10   4  10    23198.98    22118.90   2330.03 o 
  12   4  10    54252.17    54719.07   3118.05 o 
  14   4  10    32426.04    30281.35   2962.53 o 
  16   4  10    17857.36    20774.19   2760.88 o 
  18   4  10      514.37      486.57   1680.52 o 
  20   4  10    13406.48    12294.98   3636.94 o 
 -25   5  10     1759.00     2310.94   4022.74 o 
 -23   5  10     5634.14     5073.02   3243.32 o 
 -21   5  10     3498.80     2091.04   2530.98 o 
 -19   5  10       43.63    -1147.99   2163.01 o 
 -17   5  10     3620.79     3903.92   2352.44 o 
 -15   5  10    13576.38    12748.95   1824.40 o 
 -13   5  10      935.85     1040.93   1025.53 o 
 -11   5  10      143.34      153.21    764.73 o 
  -9   5  10      598.26      483.69    729.53 o 
  -7   5  10     7620.76     8100.69   1103.40 o 
  -5   5  10     1092.88     1320.42    749.59 o 
  -3   5  10     7735.05     9082.64    872.11 o 
  -1   5  10     2944.98     2901.65    594.05 o 
   1   5  10     8165.56     8088.38   1076.94 o 
   3   5  10    24108.22    23365.81   1609.28 o 
   5   5  10     9288.66     9229.37   1267.11 o 
   7   5  10     2387.62     2677.33    941.38 o 
   9   5  10      120.14      362.99   1083.38 o 
  11   5  10      472.29      856.32   1270.71 o 
  13   5  10      478.88     1098.88   1387.64 o 
  15   5  10     2424.58     1028.65   1510.04 o 
  17   5  10     1028.15      526.34   1781.89 o 
  19   5  10     2483.27     2690.28   2000.49 o 
 -24   6  10     1563.02     1043.09   2850.04 o 
 -22   6  10    10740.68     6686.27   3220.75 o 
 -20   6  10    13462.56    13544.76   3570.67 o 
 -18   6  10    17365.51    16209.19   3543.99 o 
 -16   6  10     7227.91     8257.66   2665.72 o 
 -14   6  10       50.01     -397.55    962.33 o 
 -12   6  10    28261.13    29681.54   2337.83 o 
 -10   6  10    83588.55    83415.09   3147.29 o 
  -8   6  10    23340.22    24070.28   1879.39 o 
  -6   6  10     1195.34      980.33    795.91 o 
  -4   6  10     5913.77     6150.22   1004.68 o 
  -2   6  10    24190.70    24526.00   1183.05 o 
   0   6  10    26498.36    27566.32   1724.40 o 
   2   6  10    66247.34    64952.12   2228.50 o 
   4   6  10    11908.50    11140.50   1322.21 o 
   6   6  10     3113.21     3418.20   1040.97 o 
   8   6  10    14849.76    13750.32   1464.08 o 
  10   6  10    18502.85    17548.81   2218.90 o 
  12   6  10    11569.99    14704.37   2193.32 o 
  14   6  10     9454.13     9698.95   2074.52 o 
  16   6  10     1508.32     2381.08   1733.64 o 
  18   6  10      197.95      870.85   1779.19 o 
  20   6  10     2079.02      819.40   1930.25 o 
 -25   7  10    44757.75    37937.91   8773.01 o 
 -23   7  10    30784.23    27418.22   4992.96 o 
 -21   7  10     4751.54     4946.90   3013.06 o 
 -19   7  10      338.38    -1536.47   2086.59 o 
 -17   7  10    24700.64    26078.36   4108.71 o 
 -15   7  10    70801.55    69036.80   3251.37 o 
 -13   7  10    72181.55    72036.63   3194.69 o 
 -11   7  10    19221.38    18545.03   2014.28 o 
  -9   7  10     1050.89     1640.79   1022.99 o 
  -7   7  10    30127.97    29016.74   1973.34 o 
  -5   7  10   141668.91   142238.36   3372.99 o 
  -3   7  10    47587.25    51894.78   2719.19 o 
  -1   7  10    24321.56    24259.70   1629.53 o 
   1   7  10      906.17      369.91    803.60 o 
   3   7  10    29010.19    29988.85   2026.99 o 
   5   7  10   153847.95   143294.86   3490.89 o 
   7   7  10   175170.27   169237.97   3580.84 o 
   9   7  10    57376.82    53570.69   2628.87 o 
  11   7  10     4255.18     4300.29   1552.57 o 
  13   7  10     6166.27     5255.22   1729.13 o 
  15   7  10    15703.24    14268.68   2421.59 o 
  17   7  10    31333.18    34153.32   3537.63 o 
  19   7  10    36062.66    46360.14   4873.48 o 
  21   7  10     7025.73    10139.12   3741.99 o 
 -24   8  10     4650.52     2976.07   3027.57 o 
 -22   8  10    35795.98    31903.79   7638.94 o 
 -20   8  10    25206.53    25234.85   4519.13 o 
 -18   8  10    17625.79    22607.84   4019.22 o 
 -16   8  10     7574.04     7432.77   3263.13 o 
 -14   8  10      242.55     -873.36   1237.86 o 
 -12   8  10    15131.88    15457.45   2297.41 o 
 -10   8  10    86660.99    83799.48   3259.25 o 
  -8   8  10    64820.79    64680.41   2753.44 o 
  -6   8  10    57581.95    57350.84   2440.46 o 
  -4   8  10     1025.94     1809.66    875.46 o 
  -2   8  10    20884.04    19418.51   1537.21 o 
   0   8  10    49253.84    49705.13   2238.87 o 
   2   8  10    63035.30    60805.48   2558.91 o 
   4   8  10    47650.67    46600.29   2442.80 o 
   6   8  10    22568.11    20881.43   2091.35 o 
   8   8  10      951.55     1071.15    932.36 o 
  10   8  10    25599.48    28205.76   2854.83 o 
  12   8  10    47257.09    50775.75   3397.23 o 
  14   8  10     6340.47     7334.42   2003.78 o 
  16   8  10    10056.84    11677.55   2350.64 o 
  18   8  10      161.39     -204.74   1680.59 o 
  20   8  10     1116.51     2371.75   2361.99 o 
 -23   9  10       16.01      695.09   2684.00 o 
 -21   9  10       81.19      155.52   2567.15 o 
 -19   9  10      440.58      273.45   2348.78 o 
 -17   9  10     5361.53     3648.55   2421.93 o 
 -15   9  10      869.05      417.99   1410.32 o 
 -13   9  10       44.30     -834.02   1328.60 o 
 -11   9  10     1864.48     2455.67   1433.05 o 
  -9   9  10     6512.67     7060.43   1434.97 o 
  -7   9  10     8528.32     8168.31   1400.02 o 
  -5   9  10      332.94      523.52    808.86 o 
  -3   9  10    15366.20    15625.71   1983.50 o 
  -1   9  10      431.01      -67.83    993.62 o 
   1   9  10     2320.85     2719.28   1044.45 o 
   3   9  10     8769.40     8737.25   1498.39 o 
   5   9  10     7391.30     9157.02   1616.29 o 
   7   9  10      890.83     1186.03   1275.45 o 
   9   9  10    27089.00    27577.78   2275.24 o 
  11   9  10     5969.77     6961.15   1791.32 o 
  13   9  10     1446.42     2690.09   1565.80 o 
  15   9  10      851.15     2006.71   1674.31 o 
  17   9  10       33.83      286.21   1653.74 o 
  19   9  10      950.66      534.85   1905.83 o 
 -24  10  10     2489.54     2867.28   4643.27 o 
 -22  10  10    10894.09     9471.03   3796.91 o 
 -20  10  10    27535.71    25975.23   4649.47 o 
 -18  10  10    23726.56    27536.52   4395.20 o 
 -16  10  10    11179.10    12516.38   3237.48 o 
 -14  10  10    13388.71    13579.94   2355.13 o 
 -12  10  10    61745.09    58487.23   3163.60 o 
 -10  10  10    67012.41    65200.31   3038.13 o 
  -8  10  10   146983.36   146780.58   4996.04 o 
  -6  10  10    11259.67    12713.48   1969.78 o 
  -4  10  10      922.40     1029.39   1079.51 o 
  -2  10  10    44720.17    46840.93   2870.26 o 
   0  10  10    90035.38    93634.40   3845.09 o 
   2  10  10    53227.30    54892.14   2628.63 o 
   4  10  10     5855.05     5893.79   1413.48 o 
   6  10  10        9.35     -399.50   1130.37 o 
   8  10  10    15209.58    14801.23   2128.60 o 
  10  10  10    46392.95    49189.82   3226.65 o 
  12  10  10    18053.07    20086.00   2540.82 o 
  14  10  10    25071.09    26515.74   3042.49 o 
  16  10  10       60.05     -873.01   1538.31 o 
  18  10  10      451.47      940.63   1861.21 o 
  20  10  10    13930.77    20839.82   5531.27 o 
 -23  11  10    15269.38    13835.08   3107.89 o 
 -21  11  10     4446.39     3995.27   2957.26 o 
 -19  11  10     6553.37     4725.28   2885.63 o 
 -17  11  10    50093.27    47108.64   5350.96 o 
 -15  11  10   114414.51   109377.37   6250.23 o 
 -13  11  10    77189.27    78330.47   4178.42 o 
 -11  11  10    15099.85    13596.28   1996.40 o 
  -9  11  10       72.68      -81.75   1047.14 o 
  -7  11  10    89472.12    88240.69   3994.07 o 
  -5  11  10   121751.57   118473.35   4454.54 o 
  -3  11  10   209502.63   206094.70  10164.17 o 
  -1  11  10    83136.46    80178.35   3706.91 o 
   1  11  10     5388.23     6110.07   1663.90 o 
   3  11  10    11809.40     9997.88   1685.66 o 
   5  11  10    33820.33    33785.71   2505.04 o 
   7  11  10   106790.99   103741.77   6018.17 o 
   9  11  10    68730.63    70788.67   3520.61 o 
  11  11  10     4860.34     5224.72   1698.42 o 
  13  11  10     3673.69     1527.74   1662.92 o 
  15  11  10    28523.90    33282.70   3440.99 o 
  17  11  10    26410.12    31876.52   3577.75 o 
  19  11  10    41397.37    50565.27   5229.52 o 
 -24  12  10     2079.49      264.22   2599.81 o 
 -22  12  10     1089.61      237.14   1882.00 o 
 -20  12  10     3659.52     3541.85   2006.69 o 
 -18  12  10     6455.39    10714.18   3341.25 o 
 -16  12  10    10758.25    15217.23   3534.30 o 
 -14  12  10      149.29      592.21   1461.14 o 
 -12  12  10    10121.12    10476.74   1910.71 o 
 -10  12  10     2947.60     3558.51   1554.47 o 
  -8  12  10    12396.23    12455.57   2137.22 o 
  -6  12  10    20483.35    21369.39   2499.03 o 
  -4  12  10     5096.93     6218.02   1607.80 o 
  -2  12  10    27473.39    27278.75   2659.88 o 
   0  12  10    15391.32    14109.94   2174.00 o 
   2  12  10    13037.04    11537.87   2059.34 o 
   4  12  10     6881.94     7747.32   1912.64 o 
   6  12  10      501.32     -909.13   1438.68 o 
   8  12  10     2467.24     2318.68   1664.48 o 
  10  12  10    21101.27    21212.34   2566.84 o 
  12  12  10     4276.34     3673.59   1758.10 o 
  14  12  10     7526.55     7267.92   2131.32 o 
  16  12  10      562.04     -390.30   1865.50 o 
  18  12  10     1916.82     2745.67   2355.13 o 
  20  12  10     1306.15     2160.26   3063.87 o 
 -23  13  10     4569.36     4262.70   2399.38 o 
 -21  13  10    10174.03     7668.22   2348.02 o 
 -19  13  10       32.09     -306.96   1540.63 o 
 -17  13  10     3383.95     1805.51   1720.41 o 
 -15  13  10    11745.89    11038.80   2245.09 o 
 -13  13  10      896.22      317.81   1451.05 o 
 -11  13  10      996.64      213.05   1402.07 o 
  -9  13  10     4915.39     3657.87   1595.96 o 
  -7  13  10     6149.77     5135.19   1708.89 o 
  -5  13  10    13536.16    12896.11   2168.51 o 
  -3  13  10    13820.53    14899.94   2195.23 o 
  -1  13  10     5633.87     6055.38   1677.93 o 
   1  13  10    23427.22    23349.79   2609.83 o 
   3  13  10    16050.70    16128.78   2391.24 o 
   5  13  10    19249.37    21638.96   3552.00 o 
   7  13  10     8722.32    11858.08   2944.72 o 
   9  13  10      378.27      578.72   1921.80 o 
  11  13  10      223.28       93.54   1628.61 o 
  13  13  10    12831.73    12396.88   2832.28 o 
  15  13  10     5140.77     6737.94   2574.35 o 
  17  13  10    13827.71    19716.60   3521.33 o 
  19  13  10     1919.62     3730.19   3084.16 o 
 -22  14  10    22152.52    23108.36   3726.40 o 
 -20  14  10    80128.38    82354.80   5991.11 o 
 -18  14  10    74267.07    67271.99   4561.71 o 
 -16  14  10    36471.01    35549.27   3585.31 o 
 -14  14  10      380.23       86.34   1691.47 o 
 -12  14  10    20409.12    20620.96   2887.92 o 
 -10  14  10    85162.79    85412.48   4530.91 o 
  -8  14  10    37597.63    37913.37   3336.51 o 
  -6  14  10    23759.94    23164.76   2708.26 o 
  -4  14  10      194.52     -178.23   1149.08 o 
  -2  14  10    35996.25    35939.41   3078.20 o 
   0  14  10   174401.97   171419.22   5628.68 o 
   2  14  10   102607.84   105746.13   5093.73 o 
   4  14  10    32541.63    35685.12   4060.79 o 
   6  14  10    11771.39     9952.03   2757.15 o 
   8  14  10     4085.20     3567.58   2306.92 o 
  10  14  10    43491.19    43163.76   5004.80 o 
  12  14  10    88666.48    92918.45   5245.06 o 
  14  14  10    50657.99    54428.55   4863.94 o 
  16  14  10    14083.66    14451.75   3252.51 o 
  18  14  10     1219.23     -486.20   2199.73 o 
 -23  15  10    12540.52    10920.29   3428.99 o 
 -21  15  10     9104.84    10952.39   2816.80 o 
 -19  15  10     1331.62      544.38   1708.83 o 
 -17  15  10    27257.16    20370.50   5691.76 o 
 -15  15  10    66390.39    63572.21   7467.76 o 
 -13  15  10    45034.53    42162.21   3913.13 o 
 -11  15  10     7026.30     6164.66   1997.55 o 
  -9  15  10     2051.84     1051.47   1502.52 o 
  -7  15  10    11125.65    12303.94   2297.60 o 
  -5  15  10    65319.57    64085.52   3784.18 o 
  -3  15  10    32499.99    34992.81   3151.65 o 
  -1  15  10    13457.89    14840.41   2387.54 o 
   1  15  10     3927.99     4538.51   1713.43 o 
   3  15  10    22398.57    25032.56   3660.68 o 
   5  15  10    12882.16    13925.87   3071.35 o 
   7  15  10    11681.44    14658.79   3359.42 o 
   9  15  10    11304.02    10414.03   3087.92 o 
  11  15  10     4462.87     2893.13   2554.65 o 
  13  15  10     3711.26     3248.67   2138.75 o 
  15  15  10    12810.54    13022.10   3072.13 o 
  17  15  10    22046.50    26366.40   3974.52 o 
 -22  16  10     1101.72     -920.10   3658.99 o 
 -20  16  10       49.73     2054.17   3466.41 o 
 -18  16  10      378.01     -727.52   2888.67 o 
 -16  16  10     1127.76     -278.17   2845.88 o 
 -14  16  10     1772.98     2347.50   2388.30 o 
 -12  16  10       90.80      922.91   1793.88 o 
 -10  16  10        3.99     -867.97   1270.93 o 
  -8  16  10      225.87      444.39   1369.14 o 
  -6  16  10      342.92     1278.81   1395.75 o 
  -4  16  10       74.12      619.09   1324.17 o 
  -2  16  10      136.75     -249.83   1248.05 o 
   0  16  10     1868.74     -237.15   1665.60 o 
   2  16  10       49.80      -62.95   1632.32 o 
   4  16  10      490.68      885.63   1902.18 o 
   6  16  10     4490.72     2977.23   2275.78 o 
   8  16  10     1699.88     2518.18   2302.88 o 
  10  16  10       46.92      109.62   2216.56 o 
  12  16  10      191.10      379.96   2337.61 o 
  14  16  10      124.90      170.19   2043.38 o 
  16  16  10      385.84      614.55   2019.21 o 
  18  16  10       70.14     -943.42   2513.45 o 
 -21  17  10     1809.34     2888.67   4279.52 o 
 -19  17  10      859.58    -2888.67   2888.67 o 
 -17  17  10    24853.26    31112.08   7189.59 o 
 -15  17  10    52929.86    49252.43   5693.98 o 
 -13  17  10    34236.85    35429.87   4864.39 o 
 -11  17  10     4972.73     2924.39   1969.18 o 
  -9  17  10     2682.25     2136.77   2041.10 o 
  -7  17  10    50979.10    53355.82   5841.54 o 
  -5  17  10    77533.86    73456.06   6237.40 o 
  -3  17  10    58612.43    53741.25   4482.48 o 
  -1  17  10    41796.22    41178.41   4353.40 o 
   1  17  10     7908.28     8081.22   2586.10 o 
   3  17  10     4399.91     5749.04   2416.20 o 
   5  17  10    42851.95    45864.03   4829.75 o 
   7  17  10    30722.20    33468.59   4590.55 o 
   9  17  10    17260.54    15923.29   3645.51 o 
  11  17  10      806.16      456.62   2342.79 o 
  13  17  10     7248.14     6344.72   3127.51 o 
  15  17  10    15885.74    17584.61   3427.40 o 
  17  17  10    15670.09    17694.30   3381.07 o 
 -20  18  10    37401.76    37082.01   8173.88 o 
 -18  18  10    36480.89    29571.46   7061.20 o 
 -16  18  10     3288.06     2524.91   3423.61 o 
 -14  18  10     1296.44     2339.96   2289.22 o 
 -12  18  10    77456.80    73447.38   5773.86 o 
 -10  18  10   119224.44   115516.65   6799.96 o 
  -8  18  10    72931.56    78751.23   5547.06 o 
  -6  18  10    48457.69    47307.71   4457.33 o 
  -4  18  10       20.40     -877.30   1509.83 o 
  -2  18  10    50026.63    46116.85   4275.92 o 
   0  18  10    70010.18    75240.62   5263.42 o 
   2  18  10    67568.05    69945.93   5134.72 o 
   4  18  10    45048.20    49102.42   5295.90 o 
   6  18  10     1207.14       69.73   1943.08 o 
   8  18  10    10954.24    12320.30   3373.97 o 
  10  18  10    28391.19    28265.79   4607.03 o 
  12  18  10    53500.65    56012.42   6210.34 o 
  14  18  10    38458.96    39430.61   6590.46 o 
  16  18  10     7304.96     7827.29   2751.79 o 
 -19  19  10      213.92     -470.75   3402.22 o 
 -17  19  10     7328.96     6825.83   3979.95 o 
 -15  19  10     6685.22     6369.54   5370.79 o 
 -13  19  10     7839.18     8368.00   2995.09 o 
 -11  19  10     4094.70     4088.91   2430.22 o 
  -9  19  10     3938.54     1936.95   1985.14 o 
  -7  19  10      347.91     -126.10   1637.48 o 
  -5  19  10    21995.62    19795.97   3411.17 o 
  -3  19  10     8886.31     7906.65   3156.14 o 
  -1  19  10     1865.78     2769.47   1967.03 o 
   1  19  10     3613.38     4495.02   2208.63 o 
   3  19  10    15196.79    17093.13   5039.13 o 
   5  19  10    16844.48    22172.33   3994.33 o 
   7  19  10     5736.46     6060.31   2828.21 o 
   9  19  10     3567.55     6735.96   3061.63 o 
  11  19  10    12604.54    12821.00   4365.11 o 
  13  19  10       37.38    -1191.76   2169.55 o 
  15  19  10     3704.08     4505.24   3166.54 o 
 -20  20  10     1568.34     -278.17   3573.40 o 
 -18  20  10     1085.50       21.40   3466.41 o 
 -16  20  10     2443.46       93.96   2429.09 o 
 -14  20  10     4684.80     2435.80   2316.21 o 
 -12  20  10     4095.23     4538.60   2651.89 o 
 -10  20  10     8933.49     9162.77   2802.51 o 
  -8  20  10    11040.84     9859.95   2908.39 o 
  -6  20  10      191.63      418.83   1683.67 o 
  -4  20  10      621.44     1201.83   1741.19 o 
  -2  20  10     3845.05     3656.01   2116.43 o 
   0  20  10      393.98      196.98   1764.40 o 
   2  20  10     5197.97     4713.32   2436.91 o 
   4  20  10     9085.01     9708.94   3006.94 o 
   6  20  10      254.75     1293.37   2234.45 o 
   8  20  10     3800.72     2588.91   2518.90 o 
  10  20  10    15991.95    19123.12   4143.65 o 
  12  20  10     2968.53     1024.08   2799.00 o 
  14  20  10     3194.10     4166.35   3093.91 o 
  16  20  10      541.90       42.44   2677.68 o 
 -19  21  10      856.63     1562.02   3808.77 o 
 -17  21  10    13484.27    11298.79   3744.19 o 
 -15  21  10    51814.70    49624.20   6181.48 o 
 -13  21  10    77429.56    73916.78   6485.79 o 
 -11  21  10    27947.76    31056.92   4779.41 o 
  -9  21  10      161.15      925.76   2015.35 o 
  -7  21  10   110942.48   111771.52   6726.82 o 
  -5  21  10    90511.45    84788.23   5762.20 o 
  -3  21  10    64154.86    59442.55   4867.90 o 
  -1  21  10     6162.51     7181.90   2478.08 o 
   1  21  10     4913.93     3570.74   2153.24 o 
   3  21  10    14253.39    14838.87   3409.43 o 
   5  21  10    83877.09    89396.95   8666.02 o 
   7  21  10    80637.67    85357.70   6497.85 o 
   9  21  10    35751.27    42709.12   5626.30 o 
  11  21  10     7869.59    12999.77   4032.05 o 
  13  21  10     2126.36     2673.02   2816.37 o 
  15  21  10     7106.54    11609.92   3788.32 o 
 -18  22  10    10119.54    11888.13   3823.05 o 
 -16  22  10     2866.35     3566.64   3541.30 o 
 -14  22  10     2191.59     2832.52   2560.19 o 
 -12  22  10    25083.27    24957.41   4595.26 o 
 -10  22  10    45634.47    45431.73   5552.67 o 
  -8  22  10    41250.13    40497.98   5101.40 o 
  -6  22  10     1424.73      761.33   1926.56 o 
  -4  22  10      838.51     1075.19   1860.43 o 
  -2  22  10    15679.78    19492.59   3680.11 o 
   0  22  10    31613.01    31515.05   4486.88 o 
   2  22  10    40736.68    33764.02   4900.05 o 
   4  22  10    13590.19    13835.04   3396.93 o 
   6  22  10      432.01      547.28   2277.68 o 
   8  22  10     8768.06    10802.79   3476.97 o 
  10  22  10    14822.62    19925.59   4439.82 o 
  12  22  10     6240.75     4341.19   3017.80 o 
  14  22  10    12174.94    14070.50   3968.86 o 
 -19  23  10     7783.61     6547.66   5028.43 o 
 -17  23  10     1524.06     1089.18   2820.17 o 
 -15  23  10     1817.80     1492.07   2556.71 o 
 -13  23  10     1690.78     1815.51   2462.66 o 
 -11  23  10      107.64     -384.25   2067.79 o 
  -9  23  10      172.88    -1359.03   1903.73 o 
  -7  23  10    11598.29    13019.11   3310.93 o 
  -5  23  10     4174.39     2986.39   2241.96 o 
  -3  23  10     7558.25     7615.43   2621.51 o 
  -1  23  10      302.23      281.50   1774.87 o 
   1  23  10     2771.19     2846.35   2259.26 o 
   3  23  10     1026.27     1093.89   2199.56 o 
   5  23  10       79.07     -129.61   2344.05 o 
   7  23  10       17.99      125.25   2256.25 o 
   9  23  10      158.52     -463.69   2564.77 o 
  11  23  10      187.47     -701.53   2430.81 o 
  13  23  10      861.16     1225.71   2783.50 o 
 -18  24  10     7090.10     8537.63   5477.78 o 
 -16  24  10     2614.05      734.27   2714.44 o 
 -14  24  10     3524.66     7492.88   3205.74 o 
 -12  24  10     9786.41    12679.84   3590.16 o 
 -10  24  10    51025.09    48367.99   5870.16 o 
  -8  24  10    40085.67    37938.31   5141.05 o 
  -6  24  10    25067.33    21700.74   4023.16 o 
  -4  24  10      498.84      824.40   2016.50 o 
  -2  24  10      509.58      859.74   1951.03 o 
   0  24  10    19024.31    20974.71   3977.37 o 
   2  24  10    34888.96    32735.55   4825.55 o 
   4  24  10    17155.93    18977.74   4141.67 o 
   6  24  10     1777.61     1839.58   2501.69 o 
   8  24  10     4078.88     5743.94   3335.50 o 
  10  24  10    13205.16    14771.50   4097.44 o 
  12  24  10    17099.99    19330.33   4523.20 o 
 -17  25  10     9797.10     6740.24   5563.37 o 
 -15  25  10    24512.43    27831.47   5192.24 o 
 -13  25  10    25228.16    22043.77   4624.75 o 
 -11  25  10    27041.76    24242.17   4530.82 o 
  -9  25  10     3600.77     2105.50   2416.38 o 
  -7  25  10    41939.24    37399.87   5206.60 o 
  -5  25  10    64352.53    60110.91   9532.62 o 
  -3  25  10    26634.60    26504.27   4490.60 o 
  -1  25  10    21265.99    20712.19   4107.87 o 
   1  25  10      486.16     1967.74   2157.64 o 
   3  25  10    17991.76    15302.22   3725.96 o 
   5  25  10    32368.61    33166.88   5249.10 o 
   7  25  10    30944.74    36678.96   6312.29 o 
   9  25  10    11130.03     9742.45   3520.91 o 
  11  25  10      120.85      -73.07   2677.39 o 
 -16  26  10      684.22      668.02   2712.44 o 
 -14  26  10      145.40      638.66   2565.19 o 
 -12  26  10     3484.43     2392.22   2444.79 o 
 -10  26  10    15216.88    16047.99   3974.69 o 
  -8  26  10     7803.73     7954.88   3040.06 o 
  -6  26  10     2965.12     3074.79   2378.28 o 
  -4  26  10     3415.65     5160.52   2984.96 o 
  -2  26  10     9528.43    10239.16   3202.75 o 
   0  26  10     9502.49    10457.44   3290.38 o 
   2  26  10     9232.04     7099.88   3032.48 o 
   4  26  10    19074.38    19536.66   4199.64 o 
   6  26  10     3846.98     3757.31   2889.35 o 
   8  26  10     2219.30     2621.72   3070.55 o 
  10  26  10    10928.15    10744.45   3956.57 o 
 -15  27  10     2412.29     3703.56   3141.38 o 
 -13  27  10     1948.07      380.27   2521.27 o 
 -11  27  10     1737.16     3165.95   2657.94 o 
  -9  27  10       75.14     1253.58   2306.89 o 
  -7  27  10       72.42      539.55   1983.20 o 
  -5  27  10     5828.10     7652.60   3052.54 o 
  -3  27  10    10617.30    10245.05   3484.08 o 
  -1  27  10     5558.81     6713.28   2873.46 o 
   1  27  10      161.95      -67.72   2123.58 o 
   3  27  10     5440.03     3834.48   2750.51 o 
   5  27  10     3208.85     2355.67   2699.54 o 
   7  27  10     1988.05     2121.97   2771.68 o 
   9  27  10     3133.72     3437.54   3130.99 o 
 -14  28  10       63.88    -2567.71   4236.72 o 
 -12  28  10    12704.99    17131.65   4244.93 o 
 -10  28  10    20898.12    18941.49   4306.75 o 
  -8  28  10    21915.72    18185.05   4206.80 o 
  -6  28  10     7910.53     7064.65   3562.70 o 
  -4  28  10       38.94      196.24   2063.45 o 
  -2  28  10    24350.39    20003.23   4224.36 o 
   0  28  10    56038.89    54231.88   7157.49 o 
   2  28  10    34414.59    36960.72   5463.10 o 
   4  28  10     9834.96     9405.17   3267.15 o 
   6  28  10       67.52    -1235.71   2406.71 o 
   8  28  10     2909.45     4270.52   2967.36 o 
 -11  29  10     1775.78      556.22   2714.58 o 
  -9  29  10     4213.24     2778.89   2703.14 o 
  -7  29  10    16771.19    14372.25   3772.81 o 
  -5  29  10    34785.19    38037.37   5655.36 o 
  -3  29  10    36858.34    33438.97   5226.03 o 
  -1  29  10    16300.55    17404.18   4009.33 o 
   1  29  10      173.09     1220.10   2529.50 o 
   3  29  10    10817.77    11202.82   3675.91 o 
   5  29  10    14811.61    13598.42   4009.11 o 
   7  29  10    15196.25    14983.12   4220.64 o 
 -10  30  10     6997.67     5496.18   3186.88 o 
  -8  30  10     8369.87     5989.09   3053.58 o 
  -6  30  10     2565.77     2969.43   2659.42 o 
  -4  30  10     3680.98     4683.83   2690.54 o 
  -2  30  10      798.23      410.53   2189.45 o 
   0  30  10     2069.10     1893.72   2592.65 o 
   2  30  10       69.52     -118.35   2406.97 o 
   4  30  10      172.24      -28.57   2502.28 o 
   6  30  10     3656.63     2264.16   2586.03 o 
  -9  31  10      567.27      406.55   2974.26 o 
  -7  31  10     5151.67     4825.69   2979.96 o 
  -5  31  10    18849.88    13357.92   4033.44 o 
  -3  31  10    27908.95    34322.04   5511.42 o 
  -1  31  10     5713.46     2385.83   2697.20 o 
   1  31  10     1756.05     1574.19   2405.56 o 
   3  31  10     1219.02     2693.19   2781.20 o 
  -6  32  10     8312.00     9521.92   4514.89 o 
  -4  32  10     1379.49     -313.75   2377.40 o 
  -2  32  10    11098.45    12897.43   3839.72 o 
   0  32  10    24988.20    23635.16   4819.60 o 
 -25   1  11     2102.27      727.52   3915.76 o 
 -23   1  11     1393.38     -878.24   2574.11 o 
 -21   1  11     7138.55     8305.71   3290.20 o 
 -19   1  11    36256.10    35938.28   4958.34 o 
 -17   1  11    49473.64    45843.25   4955.18 o 
 -15   1  11    31121.55    30791.64   2493.65 o 
 -13   1  11    13040.21    12682.77   1769.15 o 
 -11   1  11     4476.11     4652.88   1216.61 o 
  -9   1  11    15901.25    17565.24   1777.52 o 
  -7   1  11    25580.81    24959.62   1523.17 o 
  -5   1  11    58123.57    57581.80   1687.42 o 
  -3   1  11    11411.89    10284.58    954.85 o 
  -1   1  11     7868.79     8366.54    908.88 o 
   1   1  11    41082.40    42320.10   1561.67 o 
   3   1  11    16253.82    15986.93   1231.85 o 
   5   1  11    17488.68    16836.23   1345.08 o 
   7   1  11     8829.06     8881.86   1017.41 o 
   9   1  11     1601.20     2316.78   1313.33 o 
  11   1  11     6241.23     5553.70   1583.09 o 
  13   1  11    28915.12    30841.87   4281.17 o 
  15   1  11    70738.12    66350.32   5526.66 o 
  17   1  11    29305.12    28070.33   4705.47 o 
  19   1  11     5569.00     4435.58   3035.68 o 
 -24   2  11    23502.68    25211.10   4993.26 o 
 -22   2  11    51284.57    50969.07   6313.87 o 
 -20   2  11    43166.63    42624.27   5445.36 o 
 -18   2  11    11687.08    11509.91   3093.47 o 
 -16   2  11     9523.47    13310.72   2277.52 o 
 -14   2  11    23493.59    24444.20   2266.29 o 
 -12   2  11    71845.16    67693.92   2962.57 o 
 -10   2  11    71594.06    69909.06   2924.79 o 
  -8   2  11      690.57      937.05    708.73 o 
  -6   2  11     1943.64     1901.13    737.28 o 
  -4   2  11    54104.90    53627.87   1628.92 o 
  -2   2  11   117832.98   112958.77   2281.64 o 
   0   2  11   139705.89   131931.25   2491.22 o 
   2   2  11    34502.39    33826.53   1452.14 o 
   4   2  11     6611.30     5773.02    945.63 o 
   6   2  11     2691.43     2167.12    983.05 o 
   8   2  11     4425.14     5572.97   1130.74 o 
  10   2  11    73574.55    67643.12   3193.54 o 
  12   2  11    77741.08    79297.86   3664.67 o 
  14   2  11    21038.26    19802.08   3706.11 o 
  16   2  11      161.13      812.29   2361.05 o 
  18   2  11    21106.74    16446.79   4072.65 o 
 -25   3  11      156.48     2824.48   4386.50 o 
 -23   3  11     5992.18     5588.39   3222.66 o 
 -21   3  11       41.53      934.23   2448.88 o 
 -19   3  11    10056.82    11309.78   3271.30 o 
 -17   3  11    13746.89    13313.06   3222.66 o 
 -15   3  11      819.30      884.56   1018.74 o 
 -13   3  11      128.50      892.71   1022.97 o 
 -11   3  11    10952.82    10631.16   1627.88 o 
  -9   3  11    15822.85    16123.42   1470.46 o 
  -7   3  11     6489.81     7038.20   1067.58 o 
  -5   3  11    10697.73    11406.01   1163.32 o 
  -3   3  11     3535.87     3951.94    708.44 o 
  -1   3  11     1139.05     1114.09    583.89 o 
   1   3  11    63702.09    59469.96   1765.02 o 
   3   3  11    15879.42    16107.46   1441.04 o 
   5   3  11    21348.58    21595.45   1683.93 o 
   7   3  11    34639.52    32900.38   1825.69 o 
   9   3  11     1327.52     1150.41   1267.36 o 
  11   3  11      760.00      296.02   1153.38 o 
  13   3  11     3795.21     4349.49   1689.90 o 
  15   3  11    15087.36    14700.19   2394.78 o 
  17   3  11    19459.21    18056.50   3927.87 o 
  19   3  11       75.79      396.95   2500.59 o 
 -24   4  11     7734.22     8129.21   3605.72 o 
 -22   4  11      639.98      679.17   2592.18 o 
 -20   4  11      369.61      436.55   2412.87 o 
 -18   4  11      235.47     -805.31   2139.76 o 
 -16   4  11      670.41     1468.57   1312.75 o 
 -14   4  11     2434.65     2472.79   1210.60 o 
 -12   4  11    20451.19    19387.25   2046.72 o 
 -10   4  11    30979.88    30040.06   1913.47 o 
  -8   4  11     1906.63     1766.55    804.16 o 
  -6   4  11    54071.96    55370.54   2050.79 o 
  -4   4  11    36837.95    35477.61   1619.62 o 
  -2   4  11    41290.80    40681.37   1450.79 o 
   0   4  11    12959.72    13158.80   1278.83 o 
   2   4  11    28900.32    28432.12   1710.08 o 
   4   4  11      308.21      342.38    814.87 o 
   6   4  11      138.59      896.83    916.91 o 
   8   4  11     7841.52     6232.91   1189.44 o 
  10   4  11    14874.79    15012.60   2058.56 o 
  12   4  11     7154.89     7741.51   1829.21 o 
  14   4  11      603.63      327.84   1420.07 o 
  16   4  11     3520.79     3260.45   1856.88 o 
  18   4  11      323.49      846.89   2576.56 o 
 -25   5  11    37872.56    38644.03   8708.82 o 
 -23   5  11      142.07       89.01   2580.20 o 
 -21   5  11     8198.25    11739.30   3723.99 o 
 -19   5  11    49819.25    44975.33   5415.66 o 
 -17   5  11    38780.06    36372.55   4612.09 o 
 -15   5  11    61031.83    61783.67   3123.72 o 
 -13   5  11    14383.73    15386.65   1947.64 o 
 -11   5  11     3727.88     3098.68   1044.24 o 
  -9   5  11    28091.34    26914.97   1819.12 o 
  -7   5  11   135658.41   137132.86   3205.19 o 
  -5   5  11    79608.27    76233.27   2314.60 o 
  -3   5  11    61439.14    62229.57   1996.22 o 
  -1   5  11        7.67       29.12    624.95 o 
   1   5  11     5499.99     6153.10   1058.42 o 
   3   5  11    33295.36    31992.66   1847.93 o 
   5   5  11    52393.95    53147.30   2295.49 o 
   7   5  11    81717.01    81598.84   2848.12 o 
   9   5  11     7028.98     7412.29   1644.70 o 
  11   5  11      354.21      825.25   1260.64 o 
  13   5  11    13121.31    12851.06   2166.22 o 
  15   5  11    39785.18    42508.53   3607.65 o 
  17   5  11    22774.57    25521.01   3120.75 o 
  19   5  11    11596.73    11474.76   3765.01 o 
 -24   6  11    25400.62    22547.15   5039.13 o 
 -22   6  11    19182.12    19327.23   4294.15 o 
 -20   6  11    13451.77    10152.64   3324.91 o 
 -18   6  11      191.00     2356.11   2242.24 o 
 -16   6  11     9487.15     8679.56   1961.91 o 
 -14   6  11    82040.63    83705.73   3573.16 o 
 -12   6  11    56364.43    58014.31   2618.39 o 
 -10   6  11    32929.77    33022.45   2057.68 o 
  -8   6  11    12365.26    11780.29   1380.10 o 
  -6   6  11    22895.69    22989.83   1760.32 o 
  -4   6  11    30439.03    31281.04   1760.87 o 
  -2   6  11   104402.57   101187.71   3990.31 o 
   0   6  11     3621.14     2964.79    899.61 o 
   2   6  11    46291.56    47155.71   2049.87 o 
   4   6  11     8126.70     7314.33   1231.57 o 
   6   6  11    38617.47    39158.74   2147.11 o 
   8   6  11    47650.68    47033.32   2204.41 o 
  10   6  11    35957.82    36590.06   2877.82 o 
  12   6  11    22899.15    26887.63   2739.12 o 
  14   6  11      678.70      921.49   1500.68 o 
  16   6  11      773.79     1479.70   1672.33 o 
  18   6  11     9705.10     9627.89   2454.03 o 
 -23   7  11      402.09     -252.42   2653.04 o 
 -21   7  11       52.12       45.40   2451.60 o 
 -19   7  11    10330.92    10407.90   3344.25 o 
 -17   7  11     4662.82     3329.61   2470.19 o 
 -15   7  11     2293.98     2979.22   1299.02 o 
 -13   7  11      341.44      796.05    962.33 o 
 -11   7  11      768.29      386.02    860.63 o 
  -9   7  11      231.57      421.24    999.32 o 
  -7   7  11     5238.22     5152.80   1209.02 o 
  -5   7  11     4930.84     5014.45   1386.64 o 
  -3   7  11     4674.76     4779.21   1380.59 o 
  -1   7  11     1885.91     1669.24    915.74 o 
   1   7  11     4515.03     3653.02   1105.71 o 
   3   7  11     1490.94     1168.26    874.82 o 
   5   7  11      259.39     -130.70    874.01 o 
   7   7  11     5311.08     5106.39   1268.33 o 
   9   7  11      236.30      613.04   1090.54 o 
  11   7  11      785.05     1538.37   1387.04 o 
  13   7  11      800.76      911.63   1483.38 o 
  15   7  11      799.69     1631.57   1636.24 o 
  17   7  11      305.52      509.98   1659.79 o 
  19   7  11     4702.00     5142.77   2234.23 o 
 -24   8  11    15184.88    12267.55   3968.81 o 
 -22   8  11    37730.46    35383.55   5571.09 o 
 -20   8  11     9467.06    11550.55   3433.17 o 
 -18   8  11     2207.47     1280.87   2305.27 o 
 -16   8  11     2044.78     2459.08   1450.71 o 
 -14   8  11    19221.93    16533.47   2089.39 o 
 -12   8  11    44946.05    48548.38   3882.21 o 
 -10   8  11    58697.13    58002.49   2831.64 o 
  -8   8  11    35946.77    34441.00   2282.40 o 
  -6   8  11    10413.94     9798.33   1739.71 o 
  -4   8  11     8226.21     8515.76   1687.67 o 
  -2   8  11     2031.57     2143.78   1231.23 o 
   0   8  11    51975.70    51475.45   2376.14 o 
   2   8  11    23617.33    23846.56   1968.60 o 
   4   8  11     2899.45     2323.91   1185.11 o 
   6   8  11     6140.04     6396.73   1315.38 o 
   8   8  11    19785.08    20387.88   1934.03 o 
  10   8  11    33080.38    33250.83   2873.60 o 
  12   8  11    20345.82    23776.98   2735.47 o 
  14   8  11     1432.01     1539.69   1577.44 o 
  16   8  11      346.71      518.01   1665.99 o 
  18   8  11     8068.44    10015.88   2537.03 o 
  20   8  11     7919.16    10670.80   3914.78 o 
 -23   9  11     1592.57     -866.08   2505.58 o 
 -21   9  11    14840.01    17017.71   4272.20 o 
 -19   9  11    21729.98    19612.13   4109.83 o 
 -17   9  11    46692.19    47230.66   5315.00 o 
 -15   9  11    40178.04    39660.26   2873.21 o 
 -13   9  11     1104.88      890.14   1258.04 o 
 -11   9  11     9730.70     9778.10   1785.87 o 
  -9   9  11    36855.96    38252.00   2436.40 o 
  -7   9  11   136242.69   133289.06   5669.68 o 
  -5   9  11   105300.80   105544.51   4122.33 o 
  -3   9  11     2514.20     2965.28   1242.50 o 
  -1   9  11       48.12     -298.59   1026.72 o 
   1   9  11    19243.93    19328.69   1874.30 o 
   3   9  11    40643.96    40918.71   2488.84 o 
   5   9  11   138559.92   129451.63   4097.01 o 
   7   9  11    52047.48    51355.18   2546.80 o 
   9   9  11     8107.50     9421.47   1641.11 o 
  11   9  11     8639.75     8329.71   1933.21 o 
  13   9  11    26768.40    27542.41   3022.21 o 
  15   9  11    28613.60    31942.65   3337.15 o 
  17   9  11    33000.32    38720.85   3787.91 o 
  19   9  11     9587.85    12268.05   3128.91 o 
 -24  10  11    11650.76    13630.26   5991.32 o 
 -22  10  11    17558.76    15304.61   4165.11 o 
 -20  10  11     5188.44     5407.39   2999.92 o 
 -18  10  11     1606.84     1738.55   2662.43 o 
 -16  10  11     4908.64     5659.20   1847.04 o 
 -14  10  11     3060.81     3599.56   1491.27 o 
 -12  10  11     3864.41     5129.25   1553.48 o 
 -10  10  11    12972.26    13878.72   1933.91 o 
  -8  10  11     1363.99     1546.50   1345.83 o 
  -6  10  11    11327.25    10020.59   1865.33 o 
  -4  10  11    22528.66    24215.36   2445.16 o 
  -2  10  11    14013.84    14345.37   2074.40 o 
   0  10  11    27156.86    27185.55   2583.22 o 
   2  10  11    16855.89    17592.29   1935.09 o 
   4  10  11    30951.98    30166.30   2401.70 o 
   6  10  11     1216.37     2163.40   1346.18 o 
   8  10  11     6148.89     6204.41   1356.13 o 
  10  10  11    20043.08    22645.20   2612.56 o 
  12  10  11     4967.63     8432.49   2026.89 o 
  14  10  11      778.36     3174.69   1747.99 o 
  16  10  11      665.20    -1040.33   1660.17 o 
  18  10  11      296.29      479.72   1902.32 o 
 -23  11  11     1676.04     2056.93   2812.26 o 
 -21  11  11      548.42     1689.89   2813.15 o 
 -19  11  11      735.32     1604.63   2625.94 o 
 -17  11  11     7096.88     8014.88   2999.92 o 
 -15  11  11      650.39      -61.87   1471.59 o 
 -13  11  11     3525.17     3397.90   1453.67 o 
 -11  11  11    13600.23    12203.88   1960.68 o 
  -9  11  11      700.07      900.03   1316.97 o 
  -7  11  11      452.35      803.65   1270.02 o 
  -5  11  11    11804.11    13961.24   2147.18 o 
  -3  11  11    20756.99    20241.20   2403.88 o 
  -1  11  11      251.16      228.53   1170.05 o 
   1  11  11    12543.30    13507.78   2178.58 o 
   3  11  11     8510.09     9402.42   1667.74 o 
   5  11  11     9094.37     9706.34   1786.74 o 
   7  11  11     3888.56     4439.02   1527.13 o 
   9  11  11     4992.18     3965.04   1871.63 o 
  11  11  11     3359.99     3762.54   1694.45 o 
  13  11  11      264.93      -91.33   1493.27 o 
  15  11  11     2420.55     2946.54   1805.29 o 
  17  11  11     2738.65     2567.94   1978.56 o 
  19  11  11      234.74     1091.97   2789.20 o 
 -24  12  11     4629.44     4823.40   2899.62 o 
 -22  12  11    36053.14    33606.09   4814.58 o 
 -20  12  11    47246.29    42446.13   5707.37 o 
 -18  12  11     6128.75     6431.19   2912.43 o 
 -16  12  11    19928.41    18047.20   3653.40 o 
 -14  12  11    24082.76    26567.22   2742.51 o 
 -12  12  11    36476.89    39411.12   3539.92 o 
 -10  12  11    59903.92    60639.66   3755.10 o 
  -8  12  11     5145.00     5324.66   1773.06 o 
  -6  12  11      650.79       57.14   1170.78 o 
  -4  12  11    26686.95    25079.79   2670.28 o 
  -2  12  11    98343.95    96970.52   4250.87 o 
   0  12  11   113580.02   109616.45   4479.55 o 
   2  12  11     9434.12     7948.16   1854.52 o 
   4  12  11     7655.94     5863.15   1868.14 o 
   6  12  11     2713.77     4688.38   1545.73 o 
   8  12  11    16667.00    19060.46   2777.00 o 
  10  12  11    29923.34    34483.50   3685.28 o 
  12  12  11    20305.02    25065.76   2990.74 o 
  14  12  11     6367.58     6171.44   2125.93 o 
  16  12  11     1377.16      667.78   1861.57 o 
  18  12  11    13687.40    15693.92   3396.91 o 
 -23  13  11      131.63     1227.04   2374.80 o 
 -21  13  11    14416.10    18103.18   3157.70 o 
 -19  13  11    25145.89    22296.28   6226.70 o 
 -17  13  11    64257.42    55441.13   8580.43 o 
 -15  13  11    43137.97    40811.78   3883.17 o 
 -13  13  11     8076.39     7204.88   2054.72 o 
 -11  13  11    14466.43    13793.24   2500.66 o 
  -9  13  11    59936.58    59986.82   3804.48 o 
  -7  13  11    68546.34    65494.63   3769.12 o 
  -5  13  11    49521.14    50628.43   3314.58 o 
  -3  13  11     4977.40     5159.58   1673.15 o 
  -1  13  11     1110.70     1206.80   1361.53 o 
   1  13  11    17999.69    17558.56   2493.29 o 
   3  13  11    13671.63    15721.08   2501.03 o 
   5  13  11    21235.27    22290.26   2920.99 o 
   7  13  11     6339.09     6838.88   2567.74 o 
   9  13  11     2245.97     2129.44   2102.01 o 
  11  13  11     5736.28     5978.66   2735.24 o 
  13  13  11    23744.57    27622.40   3764.23 o 
  15  13  11    39604.92    41322.05   4522.26 o 
  17  13  11    36583.86    45568.90   4850.99 o 
  19  13  11     9706.93    12282.21   5563.37 o 
 -22  14  11     3512.85     7146.79   4621.88 o 
 -20  14  11       72.93      256.77   3359.42 o 
 -18  14  11       12.45     -492.14   3145.44 o 
 -16  14  11      226.52      492.14   2738.89 o 
 -14  14  11     3026.48     3190.63   1784.87 o 
 -12  14  11     5268.93     5315.60   1913.13 o 
 -10  14  11      856.75      809.15   1418.81 o 
  -8  14  11     2505.26     3411.22   1684.39 o 
  -6  14  11     2103.94      786.32   1373.03 o 
  -4  14  11    14031.49    14898.79   2370.80 o 
  -2  14  11      207.75     -280.02   1153.36 o 
   0  14  11     7072.83     7368.37   1913.11 o 
   2  14  11     1074.59     1057.96   1463.12 o 
   4  14  11     1404.18     1248.10   1576.56 o 
   6  14  11     5183.00     2214.31   2013.66 o 
   8  14  11       52.78      305.76   2025.65 o 
  10  14  11     2857.86     2761.13   2307.69 o 
  12  14  11     2996.52     5831.69   2956.57 o 
  14  14  11       64.49     -232.55   1927.85 o 
  16  14  11     3619.70     4365.46   2446.45 o 
  18  14  11      755.51      407.58   2524.56 o 
 -21  15  11     1542.26    -1390.84   3530.60 o 
 -19  15  11    30718.53    25377.53   6676.05 o 
 -17  15  11    34089.14    34450.11   7296.57 o 
 -15  15  11    33585.90    36874.45   5027.48 o 
 -13  15  11     4255.68     4241.91   1824.35 o 
 -11  15  11     1160.03     2977.17   1753.50 o 
  -9  15  11     3952.50     4239.65   1755.45 o 
  -7  15  11    33469.84    33958.63   3347.08 o 
  -5  15  11    27709.26    25784.43   2994.19 o 
  -3  15  11    36743.73    39363.18   3354.10 o 
  -1  15  11      387.73      -57.17   1406.28 o 
   1  15  11      337.88      538.93   1334.02 o 
   3  15  11     3618.56     4252.31   2230.92 o 
   5  15  11    21812.49    28265.25   4037.69 o 
   7  15  11     8300.41    10871.88   2939.59 o 
   9  15  11     1479.97     -768.58   1999.36 o 
  11  15  11      210.42      134.31   2157.86 o 
  13  15  11     7442.45     6986.54   3142.70 o 
  15  15  11    20396.42    20670.60   3580.54 o 
  17  15  11     7094.83     6478.88   2759.06 o 
 -20  16  11    27841.70    23515.94   6890.02 o 
 -18  16  11     1684.76    -1027.08   3252.43 o 
 -16  16  11     4906.92     4350.70   2714.44 o 
 -14  16  11    34920.66    32801.22   4767.01 o 
 -12  16  11    42999.07    41586.90   3955.72 o 
 -10  16  11    18893.05    20262.15   2897.21 o 
  -8  16  11     2674.40     3762.13   1797.33 o 
  -6  16  11     9287.63     9675.56   2185.08 o 
  -4  16  11    28789.13    29832.25   3228.07 o 
  -2  16  11   138596.72   132922.83   5389.25 o 
   0  16  11    62398.84    61354.90   3856.84 o 
   2  16  11    49026.51    47246.64   4453.44 o 
   4  16  11       95.76     -169.73   1766.23 o 
   6  16  11     1144.97     1055.88   2034.99 o 
   8  16  11    30469.61    38401.05   5959.23 o 
  10  16  11    46146.25    47389.90   5469.61 o 
  12  16  11    51080.22    55445.64   6074.49 o 
  14  16  11    13046.09    15413.64   3923.96 o 
  16  16  11     3766.35     5814.50   2573.44 o 
 -21  17  11      116.16    -2995.66   3252.43 o 
 -19  17  11    23498.62    16690.11   5798.74 o 
 -17  17  11    25344.19    26595.99   4863.46 o 
 -15  17  11    29344.56    31553.74   5005.26 o 
 -13  17  11      127.81     -500.01   1895.37 o 
 -11  17  11    11837.01    12099.63   3033.34 o 
  -9  17  11     8034.56     7578.54   2092.32 o 
  -7  17  11     9874.09    10800.27   2360.40 o 
  -5  17  11    15138.38    14240.29   2509.45 o 
  -3  17  11    55142.13    53809.96   3680.92 o 
  -1  17  11       20.79      515.98   1697.97 o 
   1  17  11     1576.47     2738.25   2139.76 o 
   3  17  11    23196.40    23308.83   3799.01 o 
   5  17  11      985.73      505.82   1983.66 o 
   7  17  11     6168.49     5693.59   2696.97 o 
   9  17  11    11253.64    14506.67   3623.70 o 
  11  17  11    10771.96    12987.75   3619.72 o 
  13  17  11     1592.91     1201.91   2644.43 o 
  15  17  11    17315.65    17857.39   4379.75 o 
  17  17  11     5750.17     9190.73   4632.58 o 
 -20  18  11      539.42     1604.82   3530.60 o 
 -18  18  11     2230.19     3191.56   2825.01 o 
 -16  18  11     2026.39     2370.32   2559.54 o 
 -14  18  11      370.37    -1093.23   1989.26 o 
 -12  18  11      208.68      343.30   2035.85 o 
 -10  18  11     2073.34      940.37   1927.68 o 
  -8  18  11     4175.18     5382.05   2353.48 o 
  -6  18  11     1554.57     -134.86   1541.83 o 
  -4  18  11    13273.96    14637.22   3056.36 o 
  -2  18  11     1030.09      -48.45   1717.06 o 
   0  18  11     1103.14     1696.58   1927.97 o 
   2  18  11     2924.17     3501.79   2216.32 o 
   4  18  11     1937.46     2060.00   2191.40 o 
   6  18  11      546.37      819.44   2097.21 o 
   8  18  11     1225.41     1424.44   2781.69 o 
  10  18  11      235.56      237.30   2313.30 o 
  12  18  11      113.52     -413.29   2448.88 o 
  14  18  11      220.00     -149.66   2523.85 o 
  16  18  11     1598.09     2781.69   2950.42 o 
 -19  19  11    10999.39    14672.05   4176.15 o 
 -17  19  11    21145.40    23781.03   4620.88 o 
 -15  19  11    16322.20    13489.65   3702.40 o 
 -13  19  11     6732.60     7904.82   3146.64 o 
 -11  19  11     3321.95     1093.00   2228.80 o 
  -9  19  11    34610.39    34152.40   4644.83 o 
  -7  19  11    52846.43    53180.43   4914.35 o 
  -5  19  11    52140.06    47532.68   4567.38 o 
  -3  19  11      607.24       19.02   1475.46 o 
  -1  19  11     5283.58     4563.39   2254.46 o 
   1  19  11    19738.44    15926.84   3299.43 o 
   3  19  11    23150.79    24628.61   4009.11 o 
   5  19  11    31514.15    34025.95   4699.64 o 
   7  19  11    33985.40    36522.55   5038.14 o 
   9  19  11       37.58     1197.41   2456.98 o 
  11  19  11     4060.01     3683.85   2897.44 o 
  13  19  11    18696.67    17839.42   4357.23 o 
  15  19  11    20176.97    22822.09   4660.08 o 
 -20  20  11    18384.60    21354.79   7210.98 o 
 -18  20  11     4088.86     4696.42   3278.17 o 
 -16  20  11     3095.54     3876.59   2857.12 o 
 -14  20  11    31940.06    34613.07   8623.23 o 
 -12  20  11    68047.97    63776.76   5998.09 o 
 -10  20  11    46123.80    45339.19   5348.35 o 
  -8  20  11    10980.68     9358.42   2860.20 o 
  -6  20  11     2170.21     2290.16   2071.31 o 
  -4  20  11     3957.47     3493.98   2174.95 o 
  -2  20  11    14240.55    16432.87   3316.45 o 
   0  20  11    37782.52    37605.04   4665.37 o 
   2  20  11    18872.96    19279.32   3637.70 o 
   4  20  11     9377.85    10259.75   3042.15 o 
   6  20  11     4412.63     2718.36   2544.73 o 
   8  20  11     7936.94     9204.57   3387.79 o 
  10  20  11    30500.13    33462.90   5302.94 o 
  12  20  11    31201.93    33123.46   7745.92 o 
  14  20  11    11753.03    17365.60   4319.22 o 
 -19  21  11     2493.73     1329.47   2860.35 o 
 -17  21  11     3602.26     7620.89   3493.93 o 
 -15  21  11     1349.43     3544.83   2677.35 o 
 -13  21  11      347.12     1668.28   2521.37 o 
 -11  21  11     7157.60     7273.84   2955.79 o 
  -9  21  11     8102.13     7986.73   3177.54 o 
  -7  21  11      238.78     -676.33   1790.60 o 
  -5  21  11     2080.76     2589.56   2112.78 o 
  -3  21  11      514.91     1227.54   1722.79 o 
  -1  21  11     1736.54     2846.67   2181.63 o 
   1  21  11     4868.25     5668.73   2494.28 o 
   3  21  11     6472.13     6831.79   2819.35 o 
   5  21  11     1249.71      482.33   2253.65 o 
   7  21  11     1171.89     2669.92   2555.15 o 
   9  21  11      643.29     2918.47   2746.83 o 
  11  21  11       16.13     -369.65   2523.38 o 
  13  21  11      817.81     3434.71   3012.43 o 
 -18  22  11       98.91      987.59   2765.78 o 
 -16  22  11     2565.39     2902.57   2739.74 o 
 -14  22  11     6299.18     8831.57   3322.56 o 
 -12  22  11    25787.93    25774.51   4621.88 o 
 -10  22  11    24056.56    23552.25   4297.07 o 
  -8  22  11     7625.69     7042.01   2791.12 o 
  -6  22  11     1757.54     1756.83   2019.85 o 
  -4  22  11     6751.69     7075.64   2729.66 o 
  -2  22  11     5006.84     4351.02   2404.43 o 
   0  22  11     5102.41     4546.34   2413.48 o 
   2  22  11     1313.21     1926.64   2268.19 o 
   4  22  11      997.43     -124.46   2215.44 o 
   6  22  11     2878.83     4972.57   2898.74 o 
   8  22  11    13556.47    13409.51   3744.00 o 
  10  22  11    17865.30    21114.79   4584.43 o 
  12  22  11     3893.62     2133.83   2966.28 o 
 -19  23  11    10973.47    11618.89   6205.30 o 
 -17  23  11    16606.59    17728.44   4485.65 o 
 -15  23  11    12738.16    13828.24   4076.76 o 
 -13  23  11     4545.89     5036.10   2828.49 o 
 -11  23  11     2793.33     1447.90   2472.89 o 
  -9  23  11    27422.20    28149.49   4738.73 o 
  -7  23  11    44211.23    43780.96   5386.06 o 
  -5  23  11    30206.95    29091.42   4533.70 o 
  -3  23  11     1298.08     1069.02   1887.92 o 
  -1  23  11      742.80     1804.01   2068.88 o 
   1  23  11     7351.73     8143.81   2861.40 o 
   3  23  11    39085.76    35805.79   4981.58 o 
   5  23  11    74365.23    75793.05   6464.04 o 
   7  23  11    40129.93    42296.65   5776.56 o 
   9  23  11     6302.44     6170.57   3365.62 o 
  11  23  11     3704.10     2377.34   3022.47 o 
  13  23  11    11729.31    15770.02   5991.32 o 
 -18  24  11     1728.41      663.32   4236.72 o 
 -16  24  11     1123.93     -959.21   2362.39 o 
 -14  24  11     4400.32     4262.38   2802.19 o 
 -12  24  11    19266.94    24229.87   8623.22 o 
 -10  24  11    10770.01    11037.00   3562.70 o 
  -8  24  11      990.22     1273.54   2256.48 o 
  -6  24  11     4294.09     5393.85   2553.64 o 
  -4  24  11    22496.94    23886.04   4152.83 o 
  -2  24  11     9141.26     9228.19   3014.32 o 
   0  24  11    24210.98    23551.06   4287.07 o 
   2  24  11    18489.85    16052.70   3840.87 o 
   4  24  11     9534.91     7985.58   3226.09 o 
   6  24  11     2087.74      537.42   2493.35 o 
   8  24  11     6230.31     7161.72   3502.66 o 
  10  24  11    15740.71    15270.12   4152.27 o 
  12  24  11     6143.96     6558.79   3350.67 o 
 -17  25  11       35.09      620.53   3979.95 o 
 -15  25  11      480.32      -37.86   2589.69 o 
 -13  25  11       59.62      627.62   2500.59 o 
 -11  25  11      765.57      902.51   2293.32 o 
  -9  25  11      185.08     -257.56   2353.73 o 
  -7  25  11       29.90     -184.21   2010.23 o 
  -5  25  11     3936.42     3711.54   2344.86 o 
  -3  25  11     5294.42     6085.63   2739.74 o 
  -1  25  11      328.94     -661.76   1700.48 o 
   1  25  11     2482.91     1912.41   2303.80 o 
   3  25  11     2645.02     4121.36   2782.02 o 
   5  25  11       18.40    -1017.75   2293.32 o 
   7  25  11       36.29    -1176.87   2410.29 o 
   9  25  11     1298.52     2008.56   2802.85 o 
  11  25  11      624.43     2994.02   2847.09 o 
 -16  26  11     4613.42     5755.95   5670.36 o 
 -14  26  11    14239.41    10749.59   3847.41 o 
 -12  26  11    19477.16    17366.34   4207.88 o 
 -10  26  11    18664.16    17289.75   4222.34 o 
  -8  26  11     3544.89     1479.83   2449.42 o 
  -6  26  11     3394.90     3041.34   2572.79 o 
  -4  26  11     4406.36     2490.69   2392.95 o 
  -2  26  11    26817.19    26301.24   4539.62 o 
   0  26  11    28666.78    25849.71   4652.79 o 
   2  26  11    14675.41    16364.40   4010.09 o 
   4  26  11       86.12     -217.99   2246.40 o 
   6  26  11     1899.37     3407.68   2820.93 o 
   8  26  11     9976.17     8780.58   3675.68 o 
  10  26  11    26892.80    25880.33   5056.21 o 
 -13  27  11     7445.52     7385.62   3298.97 o 
 -11  27  11      270.36    -1617.84   2286.12 o 
  -9  27  11    15341.00    13437.47   3860.62 o 
  -7  27  11    30616.41    29995.58   5021.20 o 
  -5  27  11    29562.33    27766.45   4734.20 o 
  -3  27  11    37521.44    39514.37   5440.44 o 
  -1  27  11     1597.01     1890.65   2344.68 o 
   1  27  11      581.38      685.15   2128.75 o 
   3  27  11    13113.08    12342.18   3621.67 o 
   5  27  11     9765.47     6145.58   3229.35 o 
   7  27  11    23437.44    24138.83   4922.48 o 
   9  27  11     1094.49     2005.20   2931.08 o 
 -12  28  11      952.87      249.12   2501.47 o 
 -10  28  11      624.65     -137.32   2428.63 o 
  -8  28  11      858.83     2188.15   2591.99 o 
  -6  28  11    12664.19    13241.02   3637.60 o 
  -4  28  11     6805.95     6802.85   3069.51 o 
  -2  28  11     6167.04     4722.28   2788.70 o 
   0  28  11     1191.10      126.73   2194.13 o 
   2  28  11     2663.46     4375.59   2818.36 o 
   4  28  11      790.82     2726.28   2608.55 o 
   6  28  11      261.13      651.57   2591.75 o 
 -11  29  11     3523.83     3151.56   2904.98 o 
  -9  29  11     2735.25     2162.04   2540.13 o 
  -7  29  11      811.25       28.30   2333.67 o 
  -5  29  11     5290.44     4063.56   2976.35 o 
  -3  29  11     2529.97      491.02   2176.84 o 
  -1  29  11      626.15     1943.51   2483.75 o 
   1  29  11    14938.68    16315.36   4131.71 o 
   3  29  11    14815.00    16127.34   4059.63 o 
   5  29  11     5079.94     4449.89   3023.24 o 
  -8  30  11     5133.05     3723.67   2888.94 o 
  -6  30  11        9.58      475.08   2272.11 o 
  -4  30  11    13526.97     8480.70   3361.24 o 
  -2  30  11    30115.64    29121.68   5264.64 o 
   0  30  11    48580.70    53741.39   6649.17 o 
   2  30  11    12935.55    11143.61   3714.48 o 
   4  30  11     1142.52     -351.03   2529.15 o 
  -5  31  11    18380.30    16134.87   4046.93 o 
  -3  31  11     1825.74     2347.90   2691.72 o 
  -1  31  11     1479.36     -289.17   2282.53 o 
   1  31  11     7500.06     7743.08   3420.52 o 
 -24   0  12    15425.78    15556.04   5820.14 o 
 -22   0  12    16293.12    17610.21   6012.72 o 
 -20   0  12     1788.27      727.52   3359.42 o 
 -18   0  12    21948.25    23344.76   5670.36 o 
 -16   0  12    52401.07    55778.20   4382.80 o 
 -14   0  12   106420.36   109564.94   5635.32 o 
 -12   0  12    27226.00    26034.52   3214.15 o 
 -10   0  12      737.37     1215.29   1351.27 o 
  -8   0  12     2140.40     2897.66   1504.88 o 
  -6   0  12    26196.82    25686.56   2665.72 o 
  -4   0  12   180917.53   181228.97   6090.48 o 
  -2   0  12   307842.91   308646.44   6669.28 o 
   0   0  12    13199.14    15756.19   1662.49 o 
   2   0  12    17081.27    19118.23   1868.23 o 
   4   0  12    45847.38    44123.26   2542.98 o 
   6   0  12    27880.29    28099.44   3115.09 o 
   8   0  12    56189.21    54988.36   3916.82 o 
  10   0  12    29943.59    26040.86   5156.82 o 
  12   0  12    28507.01    25784.08   5584.77 o 
  14   0  12     6414.05     8109.68   4258.12 o 
  16   0  12    22503.32    20284.91   5862.94 o 
  18   0  12    28878.71    34385.91   7489.15 o 
 -23   1  12     2232.66     2390.69   2911.15 o 
 -21   1  12     8829.08     5945.32   3114.52 o 
 -19   1  12    68236.32    68206.76   6643.95 o 
 -17   1  12    11148.87    10934.16   3008.26 o 
 -15   1  12     5948.93     5936.89   1423.55 o 
 -13   1  12     4153.17     4863.61   1382.45 o 
 -11   1  12    10999.34    11402.20   1686.62 o 
  -9   1  12     1562.56     1726.26    987.62 o 
  -7   1  12     3869.35     3815.55   1107.21 o 
  -5   1  12    31923.75    32203.83   1663.97 o 
  -3   1  12     6107.17     5818.98    856.81 o 
  -1   1  12    16022.64    16739.15   1181.23 o 
   1   1  12     9243.18    10400.85   1062.75 o 
   3   1  12    15817.38    16008.78   1495.67 o 
   5   1  12      504.60      344.05    870.61 o 
   7   1  12     6354.55     6074.72   1266.57 o 
   9   1  12      297.24     -105.32   1721.72 o 
  11   1  12      619.39      -80.37   1865.29 o 
  13   1  12    18537.16    16253.53   3487.53 o 
  15   1  12    16929.95    19620.95   3941.27 o 
  17   1  12      133.35      340.78   2350.99 o 
  19   1  12     3768.86     4709.30   3159.15 o 
 -24   2  12      426.49      685.09   2671.80 o 
 -22   2  12     1221.93      236.86   2611.13 o 
 -20   2  12      745.00     -479.64   2283.84 o 
 -18   2  12     1267.94      520.22   3070.55 o 
 -16   2  12     1563.96     1082.41   1109.84 o 
 -14   2  12      714.10     1070.37   1084.22 o 
 -12   2  12     5227.70     4837.09   1359.81 o 
 -10   2  12     3447.56     4247.96   1210.25 o 
  -8   2  12       48.11      705.68    861.11 o 
  -6   2  12    11348.02    12550.03   1277.89 o 
  -4   2  12     5234.52     6154.27    993.34 o 
  -2   2  12     1842.29     1954.43    693.14 o 
   0   2  12    15782.33    16458.43   1411.74 o 
   2   2  12       89.10      217.77    767.65 o 
   4   2  12      148.38      793.58    872.05 o 
   6   2  12     3084.11     2580.86   1041.45 o 
   8   2  12     8082.81     7533.25   1221.80 o 
  10   2  12      116.00      462.48   1758.75 o 
  12   2  12     1238.66     2392.91   2193.28 o 
  14   2  12       98.15     -245.10   1991.03 o 
  16   2  12      276.82      119.94   2181.59 o 
  18   2  12       68.20    -1195.19   2311.24 o 
 -23   3  12    16643.89    15512.94   4255.06 o 
 -21   3  12    39185.04    43308.30   5817.61 o 
 -19   3  12    45514.59    46568.46   5535.61 o 
 -17   3  12    39718.81    39577.13   4858.03 o 
 -15   3  12     1022.95      924.80   1037.03 o 
 -13   3  12     2879.37     2879.71   1233.50 o 
 -11   3  12    79558.36    80725.44   3306.89 o 
  -9   3  12    46271.86    44971.44   2419.39 o 
  -7   3  12   121546.95   124408.62   3080.09 o 
  -5   3  12     9370.39     9129.11   1130.00 o 
  -3   3  12     4862.84     4632.03    923.46 o 
  -1   3  12    32246.86    30411.98   1675.29 o 
   1   3  12   133917.75   132404.34   3146.23 o 
   3   3  12    57359.91    57505.66   2268.94 o 
   5   3  12    53055.80    51747.46   2270.57 o 
   7   3  12     9670.18    10367.33   1477.56 o
[truncated: 182,652 more chars]
